# Supplementary material for: Spatial genetic structure in a crustacean herbivore highlights the need for local considerations in Baltic Sea biodiversity management
Source: Evol Appl. 2020 Feb 5;13(5):974–90. doi: 10.1111/eva.12914 (PMC7232771; doi:10.1111/eva.12914)
Supplement: Supplementary file 6 [file EVA-13-974-s006.xlsx]

## Sheet: S1. Mapping Stats
Table S1. Mapping statistics for all individuals used in this study.
Sample ID	Individual ID (a/b and -1/-2 denotes technical replicates)	Nreads	N unmapped	Fraction unmapped	N single mapped	Fraction single mapped	N multimapped	Fraction multimapped	N loci genotyped	Mean depth
W-1	TJA01A	7563320	2030894	0.2685	1533417	0.2027	3999009	0.5287	32933	49.9695
W-1	TJA01B	9580495	2420630	0.2527	1895352	0.1978	5264513	0.5495	32927	60.8703
W-1	TJA02A	6307811	2614812	0.4145	997781	0.1582	2695218	0.4273	33000	61.7864
W-1	TJA02B	6509588	1509218	0.2318	1567159	0.2407	3433211	0.5274	33041	58.694
W-1	TJA03B	10060810	2244495	0.2231	2122380	0.211	5693935	0.566	32644	44.9306
W-1	TJA04A	7624606	1586556	0.2081	1745753	0.229	4292297	0.563	32979	44.6663
W-1	TJA04B	9690322	2182765	0.2253	2149402	0.2218	5358155	0.5529	33024	56.3325
W-1	TJA07	9436093	1864545	0.1976	2136911	0.2265	5434637	0.5759	33101	45.4106
W-1	TJA08	9008558	2288161	0.254	1852722	0.2057	4867675	0.5403	32217	44.128
W-1	TJA09B	10326105	2637341	0.2554	1992680	0.193	5696084	0.5516	33546	63.7599
W-1	TJA10	11651576	3818157	0.3277	2092468	0.1796	5740951	0.4927	33171	74.0703
W-1	TJA11B	7417465	3537551	0.4769	1129724	0.1523	2750190	0.3708	33265	56.1855
W-1	TJA12B	8955371	1721669	0.1922	1951267	0.2179	5282435	0.5899	33447	49.0337
W-1	TJA13	9151766	3478962	0.3801	1550719	0.1694	4122085	0.4504	32875	47.3397
W-1	TJA17	4744971	1678994	0.3538	859595	0.1812	2206382	0.465	33017	45.9975
W-1	TJA18	9962610	2231114	0.2239	2151910	0.216	5579586	0.5601	33210	55.694
W-1	TJA19	8126283	1677621	0.2064	1758508	0.2164	4690154	0.5772	32806	52.2114
W-1	TJA21	8928063	1884108	0.211	1922539	0.2153	5121416	0.5736	33120	56.0676
W-1	TJA22	9168202	2601437	0.2837	1800910	0.1964	4765855	0.5198	33326	46.8474
W-1	TJA23	7528905	2054084	0.2728	1307500	0.1737	4167321	0.5535	33049	62.6331
W-1	TJA24	2339578	455418	0.1947	511385	0.2186	1372775	0.5868	33238	58.5608
W-1	TJA25	8164320	1708632	0.2093	1810967	0.2218	4644721	0.5689	33011	54.8686
W-1	TJA26-1	10055604	1992005	0.1981	2241401	0.2229	5822198	0.579	33150	41.9175
W-1	TJA26-2	6316867	1523460	0.2412	1262881	0.1999	3530526	0.5589	33156	48.1039
W-2	ESP02B	8985455	1719026	0.1913	1886140	0.2099	5380289	0.5988	33100	103.718
W-2	ESP05	6564615	2681276	0.4084	1087638	0.1657	2795701	0.4259	32863	54.4515
W-2	ESP07A	11083154	2294246	0.207	2411460	0.2176	6377448	0.5754	33002	57.1776
W-2	ESP07B	9927906	2444627	0.2462	2167592	0.2183	5315687	0.5354	33033	50.437
W-2	ESP09A	9591812	3105841	0.3238	1783404	0.1859	4702567	0.4903	33033	52.2036
W-2	ESP09B	8318630	1888606	0.227	1792423	0.2155	4637601	0.5575	32981	50.7957
W-2	ESP13	7505710	1526778	0.2034	1606247	0.214	4372685	0.5826	33135	99.5508
W-2	ESP14	5696378	1309912	0.23	1322861	0.2322	3063605	0.5378	33117	47.6386
W-2	ESP16	7089733	2392899	0.3375	1238555	0.1747	3458279	0.4878	33130	52.6301
W-2	ESP17	7819696	2235030	0.2858	1598812	0.2045	3985854	0.5097	29744	49.5156
W-2	ESP18	10196178	3196189	0.3135	2043858	0.2005	4956131	0.4861	33188	64.7431
W-2	ESP19	12793897	3697429	0.289	2370448	0.1853	6726020	0.5257	33027	55.5678
W-2	ESP20	9003140	2293739	0.2548	1841637	0.2046	4867764	0.5407	33001	61.8558
W-2	ESP21A	12271809	2461074	0.2005	2810154	0.229	7000581	0.5705	32948	38.7936
W-2	ESP21B	5427380	1864174	0.3435	986902	0.1818	2576304	0.4747	32200	43.863
W-2	ESP22	9743833	2259463	0.2319	2379976	0.2443	5104394	0.5239	33044	45.2372
W-2	ESP23	8175871	1744631	0.2134	1813467	0.2218	4617773	0.5648	32875	49.8496
W-2	ESP25	22327629	6141249	0.2751	4724703	0.2116	11461677	0.5133	32926	57.4976
W-2	ESP26	7127278	1386011	0.1945	1479385	0.2076	4261882	0.598	33088	58.4078
W-2	ESP27	11102356	2978685	0.2683	2475872	0.223	5647799	0.5087	33089	62.9595
W-2	ESP28	8216181	2701034	0.3287	1518946	0.1849	3996201	0.4864	32917	48.2911
W-2	ESP29	7414209	2803281	0.3781	1330256	0.1794	3280672	0.4425	33096	57.8404
W-2	ESP30A	6461372	1499724	0.2321	1538626	0.2381	3423022	0.5298	33061	49.814
W-2	ESP30B	6485364	2109563	0.3253	1182403	0.1823	3193398	0.4924	32032	61.2507
W-3	VEJ01	13474244	2904026	0.2155	2990780	0.222	7579438	0.5625	32776	45.7575
W-3	VEJ02	9700682	2494389	0.2571	2044191	0.2107	5162102	0.5321	32947	50.1112
W-3	VEJ03	8764434	1961894	0.2238	1851573	0.2113	4950967	0.5649	31874	50.9099
W-3	VEJ04	6500855	1540159	0.2369	1523050	0.2343	3437646	0.5288	32858	70.6734
W-3	VEJ05	9591055	2187956	0.2281	2054735	0.2142	5348364	0.5576	32642	67.7219
W-3	VEJ06	4938319	1106320	0.224	1075164	0.2177	2756835	0.5583	32339	49.1822
W-3	VEJ07	990425	287996	0.2908	192946	0.1948	509483	0.5144	32941	58.7605
W-3	VEJ08b	6755585	2642939	0.3912	1123242	0.1663	2989404	0.4425	33635	52.8411
W-3	VEJ09a	34458301	7461350	0.2165	7432894	0.2157	19564057	0.5678	32348	40.5372
W-3	VEJ09b	26131275	5799430	0.2219	5665090	0.2168	14666755	0.5613	33020	48.1667
W-3	VEJ10	6805869	1735428	0.255	1459438	0.2144	3611003	0.5306	32893	51.1503
W-3	VEJ11	14601098	5491076	0.3761	2374961	0.1627	6735061	0.4613	32914	36.7921
W-3	VEJ12	6800628	1693258	0.249	1322756	0.1945	3784614	0.5565	32799	45.1336
W-3	VEJ14	6569454	1596186	0.243	1385275	0.2109	3587993	0.5462	32792	52.7074
W-3	VEJ16	9294599	2006097	0.2158	2005635	0.2158	5282867	0.5684	32815	46.0765
W-3	VEJ21	9592155	1844008	0.1922	2103439	0.2193	5644708	0.5885	32703	61.4858
W-3	VEJ22a	7669160	1816533	0.2369	1845700	0.2407	4006927	0.5225	32932	41.8382
W-3	VEJ22b	11916680	2972783	0.2495	2268998	0.1904	6674899	0.5601	33030	61.2734
W-3	VEJ23	11260126	2882231	0.256	2328466	0.2068	6049429	0.5372	32853	37.6076
W-3	VEJ25a	7878280	1886397	0.2394	1607145	0.204	4384738	0.5566	32821	47.3915
W-3	VEJ25b	9675865	1916860	0.1981	2094177	0.2164	5664828	0.5855	33012	38.2008
W-3	VEJ28	7239022	1681775	0.2323	1725960	0.2384	3831287	0.5293	33014	64.1018
W-3	VEJ30	9432323	3995649	0.4236	1663319	0.1763	3773355	0.4	33070	41.2813
W-4	HER01a	4076595	1021439	0.2506	846208	0.2076	2208948	0.5419	33507	77.5038
W-4	HER02a	9148309	1816322	0.1985	2002639	0.2189	5329348	0.5826	32940	37.9942
W-4	HER03a	9739687	2867182	0.2944	1805944	0.1854	5066561	0.5202	33584	48.6073
W-4	HER03b	9398176	3476319	0.3699	1648518	0.1754	4273339	0.4547	33455	35.2071
W-4	HER04a	6299662	1251158	0.1986	1388236	0.2204	3660268	0.581	33637	147.706
W-4	HER04b	8500469	2286278	0.269	1730719	0.2036	4483472	0.5274	33499	35.9477
W-4	HER05	6152451	1384691	0.2251	1318999	0.2144	3448761	0.5606	33454	34.2085
W-4	HER06	9837823	2647840	0.2691	1826539	0.1857	5363444	0.5452	33550	39.8196
W-4	HER07	9852462	3249375	0.3298	1879291	0.1907	4723796	0.4795	33171	50.5913
W-4	HER08-1	5559520	1346364	0.2422	1328515	0.239	2884641	0.5189	33630	107.679
W-4	HER08-2	9487678	2626703	0.2769	1984493	0.2092	4876482	0.514	33498	29.0073
W-4	HER10	10070582	3106383	0.3085	1977502	0.1964	4986697	0.4952	33238	150.194
W-4	HER11	6517345	1372863	0.2106	1402245	0.2152	3742237	0.5742	33146	83.5735
W-4	HER12	7982192	1922068	0.2408	1886612	0.2364	4173512	0.5229	32992	42.3323
W-4	HER13	7483477	1364835	0.1824	1556828	0.208	4561814	0.6096	32770	32.7989
W-4	HER14	7555919	1707967	0.226	1569169	0.2077	4278783	0.5663	32695	32.8944
W-4	HER15	3483170	884256	0.2539	652633	0.1874	1946281	0.5588	32893	47.7724
W-4	HER16	6388012	2380893	0.3727	1117798	0.175	2889321	0.4523	32868	35.2421
W-4	HER18	11034316	3487170	0.316	2154116	0.1952	5393030	0.4888	33075	84.109
W-4	HER19	7824850	1879570	0.2402	1638429	0.2094	4306851	0.5504	33038	37.3022
W-4	HER20	15171165	3284147	0.2165	3362301	0.2216	8524717	0.5619	32939	40.5989
W-4	HER21	5856489	1574356	0.2688	1166052	0.1991	3116081	0.5321	32837	28.6037
W-4	HER25	8343657	2207325	0.2646	1708473	0.2048	4427859	0.5307	32830	33.3737
W-5	FAL07	5871635	1228169	0.2092	1318446	0.2245	3325020	0.5663	31702	42.0419
W-5	FAL12	6924141	2725180	0.3936	1160246	0.1676	3038715	0.4389	32082	46.4805
W-5	FAL17A	7167500	1702950	0.2376	1477821	0.2062	3986729	0.5562	32977	33.0813
W-5	FAL17B	9171959	1914315	0.2087	1972073	0.215	5285571	0.5763	32995	32.541
W-5	FAL18	11284658	2659491	0.2357	2410008	0.2136	6215159	0.5508	32426	29.2378
W-5	FAL19	2345873	378680	0.1614	489031	0.2085	1478162	0.6301	32377	25.3948
W-5	FAL22	6403573	1400878	0.2188	1457503	0.2276	3545192	0.5536	32675	32.0138
W-5	FAL28	7935095	1986524	0.2503	1619341	0.2041	4329230	0.5456	2325	1.25505
W-5	FAL33	6491512	1476538	0.2275	1339077	0.2063	3675897	0.5663	32933	47.3732
W-5	FAL35	8486044	1700001	0.2003	1845900	0.2175	4940143	0.5821	30251	13.1926
W-6	BON02a	9608706	1876053	0.1952	2144530	0.2232	5588123	0.5816	31715	37.11
W-6	BON02b	26144524	9402923	0.3597	4596753	0.1758	12144848	0.4645	31106	20.4203
W-6	BON03	5881451	1383539	0.2352	1242224	0.2112	3255688	0.5536	32984	56.242
W-6	BON05a	8212034	1716662	0.209	1633113	0.1989	4862259	0.5921	32802	42.7362
W-6	BON05b	6252470	1238136	0.198	1393474	0.2229	3620860	0.5791	32960	59.2756
W-6	BON06	5357098	1337743	0.2497	1117228	0.2086	2902127	0.5417	33528	75.8421
W-6	BON07	8361675	1740422	0.2081	1765883	0.2112	4855370	0.5807	32240	16.5989
W-6	BON08	9372377	1890240	0.2017	2079455	0.2219	5402682	0.5764	32902	26.2784
W-6	BON11-1	6337944	2175410	0.3432	1115387	0.176	3047147	0.4808	32609	40.0481
W-6	BON11-2	6472313	1518060	0.2345	1362941	0.2106	3591312	0.5549	32105	62.1076
W-6	BON12	183566	35052	0.191	37012	0.2016	111502	0.6074	32849	37.7027
W-6	BON13	7742626	2189965	0.2828	1620483	0.2093	3932178	0.5079	29220	18.3095
W-6	BON14-1	8240381	1736740	0.2108	1785704	0.2167	4717937	0.5725	32834	37.9142
W-6	BON14-2	9566345	2509448	0.2623	2003918	0.2095	5052979	0.5282	32974	39.1006
W-6	BON17	14676395	6743736	0.4595	2217852	0.1511	5714807	0.3894	33609	68.4965
W-6	BON18	507396	131434	0.259	102761	0.2025	273201	0.5384	32994	43.8972
W-6	BON20	12812122	4344892	0.3391	2089711	0.1631	6377519	0.4978	32907	46.7314
W-6	BON22	5146264	1035438	0.2012	1147452	0.223	2963374	0.5758	32021	13.5411
W-6	BON23	7500753	1893709	0.2525	1767803	0.2357	3839241	0.5118	32124	11.3493
W-6	BON24	6015674	1628330	0.2707	1217566	0.2024	3169778	0.5269	32518	46.5091
W-7	KIE01	9172336	2743225	0.2991	1748786	0.1907	4680325	0.5103	33594	48.7242
W-7	KIE02	3661087	993883	0.2715	735576	0.2009	1931628	0.5276	32912	38.7674
W-7	KIE03	12543740	3817343	0.3043	2523013	0.2011	6203384	0.4945	33538	47.3826
W-7	KIE04a	5336522	1054983	0.1977	1126736	0.2111	3154803	0.5912	32955	37.8684
W-7	KIE04b	12832744	2772085	0.216	2555936	0.1992	7504723	0.5848	32988	54.0072
W-7	KIE05	10048268	2260788	0.225	2168888	0.2158	5618592	0.5592	32995	47.5175
W-7	KIE06	7656867	2123463	0.2773	1496699	0.1955	4036705	0.5272	32908	45.3093
W-7	KIE07a	8884759	2067873	0.2327	1925936	0.2168	4890950	0.5505	32577	39.0308
W-7	KIE07b	9407979	1933940	0.2056	2111206	0.2244	5362833	0.57	32937	52.8525
W-7	KIE08a	10866877	2593834	0.2387	2311661	0.2127	5961382	0.5486	27008	49.8378
W-7	KIE08b	7610248	1602797	0.2106	1580668	0.2077	4426783	0.5817	32816	56.1445
W-7	KIE09	68128	17218	0.2527	13889	0.2039	37021	0.5434	32979	35.5734
W-7	KIE10	14879321	3656643	0.2458	3013651	0.2025	8209027	0.5517	32791	39.1964
W-7	KIE11	14414219	4855218	0.3368	2436044	0.169	7122957	0.4942	32867	55.1793
W-7	KIE12	6955594	2953366	0.4246	1142213	0.1642	2860015	0.4112	32667	45.0747
W-7	KIE13a	8254165	1683550	0.204	1837997	0.2227	4732618	0.5734	30582	30.9349
W-7	KIE13b	8321385	1836184	0.2207	1834814	0.2205	4650387	0.5588	33043	54.23
W-7	KIE14	9012784	1754797	0.1947	2021610	0.2243	5236377	0.581	32845	47.9999
W-7	KIE15	9434071	2746306	0.2911	1863099	0.1975	4824666	0.5114	32792	56.3037
W-7	KIE16	7568220	3153713	0.4167	1255484	0.1659	3159023	0.4174	32863	41.6987
W-7	KIE17	18429695	3959058	0.2148	4027012	0.2185	10443625	0.5667	32997	52.1118
W-7	KIE21	9267431	2416518	0.2608	1927319	0.208	4923594	0.5313	33054	49.4359
W-7	KIE22	8424698	2873107	0.341	1531469	0.1818	4020122	0.4772	33581	56.0893
W-7	KIE23	7041958	1633243	0.2319	1442181	0.2048	3966534	0.5633	33003	42.5016
W-8	NEU03	8713187	1907062	0.2189	1945300	0.2233	4860825	0.5579	33205	51.8891
W-8	NEU04	7661612	2083806	0.272	1481893	0.1934	4095913	0.5346	33649	64.3105
W-8	NEU05	7134644	1260418	0.1767	1467094	0.2056	4407132	0.6177	32955	63.1065
W-8	NEU09	17135231	3353744	0.1957	3774071	0.2203	10007416	0.584	33581	68.113
W-8	NEU10a	9135067	3221507	0.3527	1671570	0.183	4241990	0.4644	33015	66.9274
W-8	NEU10b	4637272	1060819	0.2288	1019057	0.2198	2557396	0.5515	33088	70.4586
W-8	NEU11a	5553506	2369769	0.4267	916267	0.165	2267470	0.4083	30840	70.3922
W-8	NEU11b	2056324	429676	0.209	443945	0.2159	1182703	0.5752	31020	43.7505
W-8	NEU12	7855348	2521230	0.321	1481672	0.1886	3852446	0.4904	32888	53.4522
W-8	NEU13	7267652	1951066	0.2685	1485665	0.2044	3830921	0.5271	33165	61.5831
W-8	NEU14	10390704	2078734	0.2001	2163308	0.2082	6148662	0.5917	32808	35.668
W-8	NEU15	7619821	2274666	0.2985	1521865	0.1997	3823290	0.5018	33121	55.656
W-8	NEU16	10355712	1977177	0.1909	2251150	0.2174	6127385	0.5917	32543	66.104
W-8	NEU17	6745602	1315792	0.1951	1511594	0.2241	3918216	0.5809	32906	34.5973
W-8	NEU18	7613439	1500608	0.1971	1689770	0.2219	4423061	0.581	32791	42.5141
W-8	NEU19	9203561	2656904	0.2887	1854142	0.2015	4692515	0.5099	33024	46.2399
W-8	NEU20-1	8236481	1722132	0.2091	1818360	0.2208	4695989	0.5701	33008	52.0221
W-8	NEU20-2	14882805	3173218	0.2132	3289713	0.221	8419874	0.5657	33089	53.7314
W-8	NEU21	7165104	1581728	0.2208	1532339	0.2139	4051037	0.5654	32981	48.2019
W-8	NEU22	10224921	1939899	0.1897	2189701	0.2142	6095321	0.5961	33071	63.7266
W-8	NEU23	5160671	1063703	0.2061	1132328	0.2194	2964640	0.5745	33069	71.0565
W-8	NEU24	6474614	1609142	0.2485	1520670	0.2349	3344802	0.5166	33066	47.6207
W-8	NEU25a	8712482	1721233	0.1976	1856277	0.2131	5134972	0.5894	33163	56.3963
W-8	NEU25b	7141743	2180354	0.3053	1359973	0.1904	3601416	0.5043	31778	69.0753
W-9	SAS01	10201901	3041745	0.2982	2109222	0.2067	5050934	0.4951	32777	28.8113
W-9	SAS02	10195861	3081224	0.3022	1934411	0.1897	5180226	0.5081	32891	35.1463
W-9	SAS03	7133732	2400434	0.3365	1288105	0.1806	3445193	0.4829	32881	34.0264
W-9	SAS05	5611075	1357412	0.2419	1352123	0.241	2901540	0.5171	32924	31.7357
W-9	SAS07	7796700	1444446	0.1853	1623248	0.2082	4729006	0.6065	32987	45.3941
W-9	SAS08	11427057	2757201	0.2413	2784181	0.2436	5885675	0.5151	32946	45.0371
W-9	SAS10	14614756	3376113	0.231	2938979	0.2011	8299664	0.5679	33029	44.4472
W-9	SAS11	33733168	7281704	0.2159	6867836	0.2036	19583628	0.5805	32970	44.6524
W-9	SAS14	6663920	2838879	0.426	1055966	0.1585	2769075	0.4155	32886	44.7166
W-9	SAS15	7273199	1622582	0.2231	1550957	0.2132	4099660	0.5637	32944	44.2828
W-9	SAS16-1	7893131	2302735	0.2917	1490013	0.1888	4100383	0.5195	32823	35.8674
W-9	SAS16-2	10720706	2363111	0.2204	2198475	0.2051	6159120	0.5745	32757	35.0731
W-9	SAS17-1	6749206	3266238	0.4839	971705	0.144	2511263	0.3721	32578	31.7346
W-9	SAS17-2	7220644	2259206	0.3129	1308222	0.1812	3653216	0.5059	32719	34.4327
W-9	SAS18	9323749	2356617	0.2528	2209303	0.237	4757829	0.5103	33119	47.5802
W-9	SAS19-1	8714545	1586748	0.1821	1782464	0.2045	5345333	0.6134	32240	34.3099
W-9	SAS19-2	7937934	1877953	0.2366	1670915	0.2105	4389066	0.5529	32667	38.7657
W-9	SAS20	6960090	1695555	0.2436	1649913	0.2371	3614622	0.5193	31411	40.1117
W-9	SAS21-1	6588360	3553550	0.5394	900767	0.1367	2134043	0.3239	32998	41.8949
W-9	SAS21-2	12433539	3846473	0.3094	2386471	0.1919	6200595	0.4987	33078	51.4168
W-9	SAS22	7916482	1546302	0.1953	1596402	0.2017	4773778	0.603	32975	42.4425
W-9	SAS23	10048272	2430852	0.2419	2155204	0.2145	5462216	0.5436	32826	33.584
W-9	SAS24	21326907	3967379	0.186	4515238	0.2117	12844290	0.6023	32905	36.8334
W-9	SAS25	8231511	2415921	0.2935	1683980	0.2046	4131610	0.5019	32924	30.1061
SBA-1	KIV01A	5826068	1332128	0.2286	1213909	0.2084	3280031	0.563	32933	49.1463
SBA-1	KIV01B	3600353	1105188	0.307	670807	0.1863	1824358	0.5067	33037	46.2185
SBA-1	KIV02	5880065	1441125	0.2451	1246891	0.2121	3192049	0.5429	33018	49.5438
SBA-1	KIV03	8160905	1511407	0.1852	1743380	0.2136	4906118	0.6012	32470	44.3525
SBA-1	KIV04A	7895503	3337201	0.4227	1282832	0.1625	3275470	0.4149	33024	57.829
SBA-1	KIV04B	7371869	1508840	0.2047	1625135	0.2205	4237894	0.5749	32869	43.2742
SBA-1	KIV05A	9460639	2254792	0.2383	2028950	0.2145	5176897	0.5472	32848	41.3011
SBA-1	KIV05B	8220653	2394240	0.2912	1629748	0.1983	4196665	0.5105	33027	48.3888
SBA-1	KIV07B	4848217	1699591	0.3506	800652	0.1651	2347974	0.4843	33380	53.0925
SBA-1	KIV08A	8398656	2116997	0.2521	1732365	0.2063	4549294	0.5417	33015	48.3139
SBA-1	KIV08B	10273628	1932977	0.1881	2218184	0.2159	6122467	0.5959	33170	45.3612
SBA-1	KIV09	8477814	1528127	0.1803	1774436	0.2093	5175251	0.6104	32974	54.6559
SBA-1	KIV10	12415249	2645382	0.2131	2789291	0.2247	6980576	0.5623	32691	49.472
SBA-1	KIV11	9801531	4128126	0.4212	1494899	0.1525	4178506	0.4263	33056	54.0653
SBA-1	KIV12	9626574	1892982	0.1966	2184376	0.2269	5549216	0.5764	33118	59.3725
SBA-1	KIV13	8699340	2150649	0.2472	1850767	0.2127	4697924	0.54	32915	57.4101
SBA-1	KIV15	6138378	2407800	0.3923	994823	0.1621	2735755	0.4457	32790	36.556
SBA-1	KIV16	4160437	1691441	0.4066	701825	0.1687	1767171	0.4248	33231	45.8456
SBA-1	KIV17	7009607	1764907	0.2518	1658815	0.2366	3585885	0.5116	33018	50.6578
SBA-1	KIV19	7778554	1503955	0.1933	1586916	0.204	4687683	0.6026	32501	41.4061
SBA-1	KIV20	8378741	2217186	0.2646	1724468	0.2058	4437087	0.5296	33235	40.6561
SBA-1	KIV22	8208251	2155275	0.2626	1698418	0.2069	4354558	0.5305	32902	27.1998
SBA-1	KIV25	6833096	1963117	0.2873	1401659	0.2051	3468320	0.5076	32941	47.5923
SBA-1	KIV26	7875537	1661190	0.2109	1762900	0.2238	4451447	0.5652	32780	46.003
SBA-2	OTT03	10530376	5480352	0.5204	1361746	0.1293	3688278	0.3503	29061	83.3342
SBA-2	OTT04	6325154	1183551	0.1871	1341037	0.212	3800566	0.6009	29568	77.5075
SBA-2	OTT08	7516579	2385054	0.3173	1495633	0.199	3635892	0.4837	30706	65.6606
SBA-2	OTT09	9335563	1838696	0.197	1978991	0.212	5517876	0.5911	30287	74.3183
SBA-2	OTT12	11881248	3245551	0.2732	2460892	0.2071	6174805	0.5197	31655	49.112
SBA-2	OTT15	15648322	5042911	0.3223	2863879	0.183	7741532	0.4947	25997	46.4587
SBA-2	OTT16	6467148	1346303	0.2082	1389959	0.2149	3730886	0.5769	31030	56.3136
SBA-2	OTT17A	7303119	1433346	0.1963	1590996	0.2179	4278777	0.5859	33018	48.0113
SBA-2	OTT17B	8964587	1807992	0.2017	1919753	0.2141	5236842	0.5842	33031	41.0257
SBA-2	OTT18A	7509321	1951982	0.2599	1575268	0.2098	3982071	0.5303	31558	32.7544
SBA-2	OTT18B	6502999	2350320	0.3614	1162502	0.1788	2990177	0.4598	33063	34.4074
SBA-2	OTT19A	8115927	1846692	0.2275	1724655	0.2125	4544580	0.56	30375	49.5622
SBA-2	OTT19B	8115989	1941080	0.2392	1698638	0.2093	4476271	0.5515	33097	61.0525
SBA-2	OTT20A	12144740	2510803	0.2067	2800960	0.2306	6832977	0.5626	30544	43.4845
SBA-2	OTT20B	5977981	1591394	0.2662	1287050	0.2153	3099537	0.5185	33123	63.7688
SBA-2	OTT21A	4664243	1003194	0.2151	1048462	0.2248	2612587	0.5601	31550	38.1935
SBA-2	OTT22	19598358	3949681	0.2015	4230797	0.2159	11417880	0.5826	32930	33.7085
SBA-2	OTT24	7254674	2485427	0.3426	1293745	0.1783	3475502	0.4791	33064	40.1616
SBA-2	OTT25	9899002	2396823	0.2421	2337329	0.2361	5164850	0.5218	33154	124.662
SBA-2	OTT26	6257352	2546161	0.4069	1002929	0.1603	2708262	0.4328	32996	32.9817
SBA-2	OTT28	6131683	1665541	0.2716	1289484	0.2103	3176658	0.5181	32855	21.6052
SBA-2	OTT29	7499385	3125682	0.4168	1205083	0.1607	3168620	0.4225	32957	31.2626
SBA-2	OTT30	8789695	2540612	0.289	1771939	0.2016	4477144	0.5094	33061	51.3968
SBA-3	BOR01a	8168126	3377763	0.4135	1277400	0.1564	3512963	0.4301	33182	69.2754
SBA-3	BOR01b	5736908	1333007	0.2324	1180915	0.2058	3222986	0.5618	33048	38.3814
SBA-3	BOR02a	11236654	3173129	0.2824	2312066	0.2058	5751459	0.5118	32921	40.5987
SBA-3	BOR02b	7348094	2022342	0.2752	1499159	0.204	3826593	0.5208	32917	27.4895
SBA-3	BOR03a	9220998	1760958	0.191	2069050	0.2244	5390990	0.5846	32969	41.3423
SBA-3	BOR03b	2656918	726350	0.2734	519142	0.1954	1411426	0.5312	32970	42.5074
SBA-3	BOR04a	7189506	1482331	0.2062	1465835	0.2039	4241340	0.5899	33072	48.7657
SBA-3	BOR04b	9393700	2368944	0.2522	1975390	0.2103	5049366	0.5375	33110	55.4329
SBA-3	BOR05a	8838041	3135115	0.3547	1639325	0.1855	4063601	0.4598	33063	45.8193
SBA-3	BOR06	10364181	2257660	0.2178	2350256	0.2268	5756265	0.5554	32946	45.6087
SBA-3	BOR08	6924051	1329151	0.192	1539945	0.2224	4054955	0.5856	33025	31.1467
SBA-3	BOR09	7193522	2111454	0.2935	1313238	0.1826	3768830	0.5239	33022	46.1264
SBA-3	BOR11	9435299	3602447	0.3818	1624824	0.1722	4208028	0.446	33087	60.3048
SBA-3	BOR12	8839333	2000376	0.2263	1754110	0.1984	5084847	0.5753	32745	36.9747
SBA-3	BOR13	8498739	2530557	0.2978	1785727	0.2101	4182455	0.4921	33024	46.7746
SBA-3	BOR14	12047843	3596662	0.2985	2240546	0.186	6210635	0.5155	33176	57.7752
SBA-3	BOR16	14014	4427	0.3159	2550	0.182	7037	0.5021	33022	42.7938
SBA-3	BOR17	7323862	1431438	0.1954	1567400	0.214	4325024	0.5905	32930	35.633
SBA-3	BOR18	9472450	2371453	0.2504	2067532	0.2183	5033465	0.5314	32992	34.9239
SBA-3	BOR19	6008131	1202301	0.2001	1309965	0.218	3495865	0.5819	33053	48.1377
SBA-3	BOR20	8680384	1775014	0.2045	1864945	0.2148	5040425	0.5807	33107	54.9727
SBA-3	BOR21	8138413	2099032	0.2579	1782469	0.219	4256912	0.5231	33074	53.0614
SBA-3	BOR22	5310503	1529083	0.2879	1057349	0.1991	2724071	0.513	33106	58.2696
SBA-3	BOR23	7687751	2005748	0.2609	1598127	0.2079	4083876	0.5312	33166	67.9169
SBA-4	VAS01A	8939978	1828516	0.2045	1988512	0.2224	5122950	0.573	33070	56.8055
SBA-4	VAS01B	10646764	2712898	0.2548	2275166	0.2137	5658700	0.5315	33003	62.7218
SBA-4	VAS02A	6968937	1992422	0.2859	1374348	0.1972	3602167	0.5169	33100	67.4424
SBA-4	VAS02B	8956685	2217699	0.2476	1881891	0.2101	4857095	0.5423	32604	35.8048
SBA-4	VAS03A	2813745	682721	0.2426	592914	0.2107	1538110	0.5466	33564	43.9261
SBA-4	VAS03B	9233730	2165530	0.2345	2204347	0.2387	4863853	0.5267	33113	56.6561
SBA-4	VAS05A	7757099	1739811	0.2243	1649568	0.2127	4367720	0.5631	33579	44.7282
SBA-4	VAS05B	8589392	1740094	0.2026	1894465	0.2206	4954833	0.5769	33230	58.9077
SBA-4	VAS06	9145043	1911882	0.2091	1952991	0.2136	5280170	0.5774	33072	49.9752
SBA-4	VAS07	11646270	3420472	0.2937	2369119	0.2034	5856679	0.5029	31849	12.0081
SBA-4	VAS08	7494581	1855505	0.2476	1612781	0.2152	4026295	0.5372	33111	36.8702
SBA-4	VAS09	6511802	2707415	0.4158	1080192	0.1659	2724195	0.4183	32744	41.4062
SBA-4	VAS10	6900226	1654908	0.2398	1494855	0.2166	3750463	0.5435	33061	41.9107
SBA-4	VAS11	9111627	1997650	0.2192	1991153	0.2185	5122824	0.5622	33099	50.4532
SBA-4	VAS12	12041723	6171802	0.5125	1689564	0.1403	4180357	0.3472	32699	46.3306
SBA-4	VAS13	8924223	2851103	0.3195	1765093	0.1978	4308027	0.4827	33070	84.6546
SBA-4	VAS14	5916705	1187472	0.2007	1298089	0.2194	3431144	0.5799	33062	43.091
SBA-4	VAS15	4965417	1447636	0.2915	1019812	0.2054	2497969	0.5031	32927	33.4711
SBA-4	VAS16	11992810	2512956	0.2095	2422650	0.202	7057204	0.5885	32973	45.422
SBA-4	VAS17	8298873	1585878	0.1911	1834510	0.2211	4878485	0.5878	33071	64.5715
SBA-4	VAS18	4723000	1205501	0.2552	989349	0.2095	2528150	0.5353	33024	50.6386
SBA-4	VAS19	6351376	1581235	0.249	1495602	0.2355	3274539	0.5156	32958	47.5859
SBA-4	VAS20	12471282	2709316	0.2172	2716786	0.2178	7045180	0.5649	33055	46.4463
SBA-4	VAS21	13468212	4763246	0.3537	2351943	0.1746	6353023	0.4717	33068	59.6573
SBA-5	NYN01a	9480030	1845748	0.1947	2089166	0.2204	5545116	0.5849	33040	59.1421
SBA-5	NYN01b	8355211	1724426	0.2064	1837278	0.2199	4793507	0.5737	32961	33.1939
SBA-5	NYN02a	12897559	2773611	0.215	2680871	0.2079	7443077	0.5771	32960	51.7843
SBA-5	NYN02b	6900725	1867771	0.2707	1402721	0.2033	3630233	0.5261	32958	52.6031
SBA-5	NYN03a	7074163	2197711	0.3107	1341244	0.1896	3535208	0.4997	32428	49.5326
SBA-5	NYN03b	7636178	3146054	0.412	1261523	0.1652	3228601	0.4228	33200	48.3364
SBA-5	NYN04a	12326781	2542252	0.2062	2532253	0.2054	7252276	0.5883	32974	55.5341
SBA-5	NYN04b	7229340	3392029	0.4692	1101863	0.1524	2735448	0.3784	33042	45.0378
SBA-5	NYN05	6806626	2022662	0.2972	1317766	0.1936	3466198	0.5092	31317	72.1275
SBA-5	NYN06	10936552	2570169	0.235	2603445	0.238	5762938	0.5269	32927	47.907
SBA-5	NYN07	6307419	1788964	0.2836	1256924	0.1993	3261531	0.5171	33121	53.0644
SBA-5	NYN10	5287955	2277989	0.4308	872846	0.1651	2137120	0.4041	32953	45.3457
SBA-5	NYN11	7597281	1995042	0.2626	1601603	0.2108	4000636	0.5266	33017	41.3185
SBA-5	NYN13	7838439	2425629	0.3095	1502255	0.1917	3910555	0.4989	33070	42.5797
SBA-5	NYN15	8590592	2867872	0.3338	1512154	0.176	4210566	0.4901	33011	61.2049
SBA-5	NYN16	3109885	528150	0.1698	625393	0.2011	1956342	0.6291	31854	47.6211
SBA-5	NYN17	9437695	2544375	0.2696	2191056	0.2322	4702264	0.4982	32992	45.6061
SBA-5	NYN18	7398639	1554226	0.2101	1655543	0.2238	4188870	0.5662	32981	45.6394
SBA-5	NYN19	5890690	1479704	0.2512	1230988	0.209	3179998	0.5398	33067	56.2787
SBA-5	NYN20	4796688	1527306	0.3184	917017	0.1912	2352365	0.4904	33051	54.0344
SBA-5	NYN21	10564894	2760952	0.2613	2154068	0.2039	5649874	0.5348	32958	56.5765
SBA-5	NYN23	6143945	1614869	0.2628	1236860	0.2013	3292216	0.5358	33003	55.5597
SBA-5	NYN26	9434832	1953156	0.207	2118789	0.2246	5362887	0.5684	33072	46.0196
SBA-5	NYN30	11125875	3588812	0.3226	2105715	0.1893	5431348	0.4882	33104	49.0316
SBA-6	OST02	7131331	2677867	0.3755	1233543	0.173	3219921	0.4515	33049	57.6418
SBA-6	OST04	7155628	2246423	0.3139	1369253	0.1914	3539952	0.4947	23907	46.26
SBA-6	OST05	5725950	2246827	0.3924	918823	0.1605	2560300	0.4471	26348	75.9008
SBA-6	OST07a	8017136	1536334	0.1916	1641686	0.2048	4839116	0.6036	30423	46.016
SBA-6	OST07b	6645746	1363875	0.2052	1459207	0.2196	3822664	0.5752	33007	38.4604
SBA-6	OST08	4100885	941277	0.2295	871735	0.2126	2287873	0.5579	32505	52.7847
SBA-6	OST09	6741209	2564441	0.3804	1153892	0.1712	3022876	0.4484	32730	54.2146
SBA-6	OST11	7343851	1736728	0.2365	1741074	0.2371	3866049	0.5264	33023	52.5413
SBA-6	OST12a	7690202	1616424	0.2102	1681163	0.2186	4392615	0.5712	32834	32.985
SBA-6	OST12b	27884889	5120864	0.1836	5481724	0.1966	17282301	0.6198	33028	56.7881
SBA-6	OST14	7476446	1932367	0.2585	1550653	0.2074	3993426	0.5341	32999	58.4661
SBA-6	OST15	7934495	2770364	0.3492	1439866	0.1815	3724265	0.4694	32904	39.9674
SBA-6	OST16	9126707	2261740	0.2478	1857002	0.2035	5007965	0.5487	32972	64.1182
SBA-6	OST17a	11416412	2648680	0.232	2803561	0.2456	5964171	0.5224	32911	46.6297
SBA-6	OST17b	9298912	1999863	0.2151	1987082	0.2137	5311967	0.5712	32980	56.6072
SBA-6	OST18	7828792	2284861	0.2919	1515317	0.1936	4028614	0.5146	33088	49.7383
SBA-6	OST20a	9192119	3355257	0.365	1551964	0.1688	4284898	0.4661	32988	38.8045
SBA-6	OST20b	10415463	2528763	0.2428	2301272	0.2209	5585428	0.5363	33030	40.2877
SBA-6	OST21	6288634	1324868	0.2107	1358670	0.2161	3605096	0.5733	32916	33.115
SBA-6	OST23	9061947	2177441	0.2403	1910475	0.2108	4974031	0.5489	32812	37.7947
SBA-6	OST24	8875964	1680429	0.1893	1929602	0.2174	5265933	0.5933	33017	45.978
SBA-6	OST25	7378186	2026132	0.2746	1480692	0.2007	3871362	0.5247	32917	44.6842
SBA-6	OST26	6846856	1511642	0.2208	1544328	0.2256	3790886	0.5537	32953	49.612
SBA-6	OST29	7121953	3124755	0.4387	1182373	0.166	2814825	0.3952	33119	59.993
SBO-1	DJU01	7702058	1543369	0.2004	1759276	0.2284	4399413	0.5712	28908	74.3537
SBO-1	DJU03	10195183	2261116	0.2218	2279979	0.2236	5654088	0.5546	29809	55.4335
SBO-1	DJU05	8617084	2907194	0.3374	1608007	0.1866	4101883	0.476	31739	54.7485
SBO-1	DJU06a	8525886	1746863	0.2049	1835008	0.2152	4944015	0.5799	29702	66.071
SBO-1	DJU06b	5439217	1031852	0.1897	1101578	0.2025	3305787	0.6078	29895	86.5365
SBO-1	DJU07a	1968256	495939	0.252	473460	0.2405	998857	0.5075	31408	64.1664
SBO-1	DJU07b	13086876	2586073	0.1976	2770811	0.2117	7729992	0.5907	32194	71.7836
SBO-1	DJU08	7804729	2096677	0.2686	1604677	0.2056	4103375	0.5258	27625	75.2557
SBO-1	DJU09	10533361	2055473	0.1951	2292359	0.2176	6185529	0.5872	32419	44.1056
SBO-1	DJU10	10617097	2405340	0.2266	2305150	0.2171	5906607	0.5563	28707	56.6777
SBO-1	DJU12	8469092	3101863	0.3663	1487490	0.1756	3879739	0.4581	32393	59.2331
SBO-1	DJU13	9828360	3392740	0.3452	1780880	0.1812	4654740	0.4736	32942	57.2253
SBO-1	DJU16	7743095	2126283	0.2746	1505401	0.1944	4111411	0.531	25604	67.2678
SBO-1	DJU17	3626888	1521713	0.4196	564195	0.1556	1540980	0.4249	31668	50.6241
SBO-1	DJU18a	9716400	2680003	0.2758	1957843	0.2015	5078554	0.5227	32748	46.8211
SBO-1	DJU18b	7066469	1466312	0.2075	1602950	0.2268	3997207	0.5657	32813	55.3734
SBO-1	DJU19	9648757	4613873	0.4782	1451121	0.1504	3583763	0.3714	32891	41.4847
SBO-1	DJU20	7606116	2548534	0.3351	1404604	0.1847	3652978	0.4803	32848	52.995
SBO-1	DJU23	37776969	9851393	0.2608	7276042	0.1926	20649534	0.5466	32573	40.7042
SBO-1	DJU24a	8899432	1742764	0.1958	1950744	0.2192	5205924	0.585	32887	51.1156
SBO-1	DJU24b	9692156	1962527	0.2025	2165528	0.2234	5564101	0.5741	32325	17.5321
SBO-1	DJU28	10214828	2081779	0.2038	2249472	0.2202	5883577	0.576	32966	47.3587
SBO-1	DJU29	13547496	2784698	0.2056	2969025	0.2192	7793773	0.5753	33094	72.2679
SBO-2	KUG01a	28168924	5896908	0.2093	6004216	0.2132	16267800	0.5775	33116	68.0947
SBO-2	KUG01b	8542628	2649890	0.3102	1656311	0.1939	4236427	0.4959	33039	80.3509
SBO-2	KUG02	8870513	3102976	0.3498	1636838	0.1845	4130699	0.4657	33018	56.9798
SBO-2	KUG03	10871332	2108417	0.1939	2403456	0.2211	6359459	0.585	33050	67.626
SBO-2	KUG04	11899628	2810610	0.2362	2814896	0.2366	6274122	0.5273	33664	70.3356
SBO-2	KUG05	11986558	2646072	0.2208	2662241	0.2221	6678245	0.5571	33049	61.5709
SBO-2	KUG06	12618454	3281237	0.26	2509528	0.1989	6827689	0.5411	33053	61.6689
SBO-2	KUG08	7296993	1876307	0.2571	1506810	0.2065	3913876	0.5364	33044	76.9333
SBO-2	KUG09a	9444103	3456354	0.366	1638903	0.1735	4348846	0.4605	32679	33.9416
SBO-2	KUG09b	16882442	5041516	0.2986	3418472	0.2025	8422454	0.4989	32894	42.2608
SBO-2	KUG10	8976531	2426646	0.2703	1818831	0.2026	4731054	0.527	33155	107.797
SBO-2	KUG11	6440374	1624871	0.2523	1205099	0.1871	3610404	0.5606	33064	92.8814
SBO-2	KUG12a	11049629	2739623	0.2479	2293040	0.2075	6016966	0.5445	32979	44.0846
SBO-2	KUG12b	6517534	2574039	0.3949	1115657	0.1712	2827838	0.4339	33030	61.8087
SBO-2	KUG13	5444467	1298599	0.2385	1110308	0.2039	3035560	0.5575	33036	55.98
FBO-1	HAL01	4778178	1068785	0.2237	1035086	0.2166	2674307	0.5597	30572	17.7832
FBO-1	HAL02a	6261383	1371465	0.219	1321882	0.2111	3568036	0.5698	33074	74.6622
FBO-1	HAL02b	7298185	1653289	0.2265	1404393	0.1924	4240503	0.581	32318	17.6427
FBO-1	HAL03	10065674	2743744	0.2726	1974003	0.1961	5347927	0.5313	33006	63.6758
FBO-1	HAL05	5514735	1521667	0.2759	1003035	0.1819	2990033	0.5422	33067	60.6805
FBO-1	HAL06	9402192	2691527	0.2863	1731160	0.1841	4979505	0.5296	33079	61.637
FBO-1	HAL07a	9830029	2946107	0.2997	1942729	0.1976	4941193	0.5027	33104	80.345
FBO-1	HAL07b	9089647	1728074	0.1901	1942017	0.2137	5419556	0.5962	33106	59.5962
FBO-1	HAL08	7441414	1509270	0.2028	1645737	0.2212	4286407	0.576	32988	55.5661
FBO-1	HAL09	4899439	1642427	0.3352	931792	0.1902	2325220	0.4746	33023	55.2991
FBO-1	HAL11	6435833	1396861	0.217	1397156	0.2171	3641816	0.5659	33079	66.5651
FBO-1	HAL12	6560965	2800371	0.4268	1036774	0.158	2723820	0.4152	33010	49.5553
FBO-1	HAL13	3193169	919570	0.288	592300	0.1855	1681299	0.5265	31740	60.7338
FBO-1	HAL15	8441235	1628623	0.1929	1814727	0.215	4997885	0.5921	29354	19.1562
FBO-1	HAL16	6412499	1675432	0.2613	1366578	0.2131	3370489	0.5256	22558	46.6593
FBO-1	HAL18	8984682	1958114	0.2179	1885031	0.2098	5141537	0.5723	32954	55.8248
FBO-1	HAL20	8689310	2310434	0.2659	1747250	0.2011	4631626	0.533	32260	16.0111
FBO-1	HAL21-1	10197298	5313210	0.521	1645484	0.1614	3238604	0.3176	24315	18.9671
FBO-1	HAL21-2	14241284	4313539	0.3029	2602115	0.1827	7325630	0.5144	33079	101.949
FBO-1	HAL22	8833953	2031870	0.23	2122816	0.2403	4679267	0.5297	33128	72.1217
FBO-1	HAL23	25625931	4126772	0.161	5307304	0.2071	16191855	0.6319	33023	54.1234
FBO-1	HAL24a	3175124	1147020	0.3613	487005	0.1534	1541099	0.4854	33015	54.9991
FBO-1	HAL24b	6240545	2352487	0.377	1043363	0.1672	2844695	0.4558	33183	84.7793
FBO-1	HAL25	9222700	2523142	0.2736	1786482	0.1937	4913076	0.5327	33159	75.4224
FBO-2	SOD01	9022251	1884033	0.2088	1971037	0.2185	5167181	0.5727	32193	12.4765
FBO-2	SOD03	7719732	2891482	0.3746	1387495	0.1797	3440755	0.4457	32774	28.8342
FBO-2	SOD04	6998362	3205346	0.458	1013158	0.1448	2779858	0.3972	32944	38.9513
FBO-2	SOD05	10640808	2296007	0.2158	2351875	0.221	5992926	0.5632	32906	34.7811
FBO-2	SOD06	9073691	1777500	0.1959	2036198	0.2244	5259993	0.5797	33284	90.3149
FBO-2	SOD07a	8626751	1547914	0.1794	1839251	0.2132	5239586	0.6074	33053	63.504
FBO-2	SOD07b	5093335	1379629	0.2709	1054694	0.2071	2659012	0.5221	32549	23.8381
FBO-2	SOD08	13598317	3780245	0.278	2769834	0.2037	7048238	0.5183	33191	54.4801
FBO-2	SOD09	9965432	2032507	0.204	2172876	0.218	5760049	0.578	33266	143.838
FBO-2	SOD10	8774819	1969408	0.2244	1874685	0.2136	4930726	0.5619	32865	28.5904
FBO-2	SOD11	9290015	1885542	0.203	1902230	0.2048	5502243	0.5923	32794	27.0585
FBO-2	SOD13	10093079	2382506	0.2361	2095449	0.2076	5615124	0.5563	32642	24.5913
FBO-2	SOD16	5898058	1234118	0.2092	1250034	0.2119	3413906	0.5788	32419	28.3951
FBO-2	SOD17	7887197	1684055	0.2135	1682367	0.2133	4520775	0.5732	32863	31.6099
FBO-2	SOD18	9012775	1789162	0.1985	1934381	0.2146	5289232	0.5869	32385	23.6199
FBO-2	SOD20	7491697	1760777	0.235	1809947	0.2416	3920973	0.5234	33148	74.9106
FBO-2	SOD21	9504807	3258069	0.3428	1756753	0.1848	4489985	0.4724	33172	113.296
FBO-2	SOD22	6321921	1379142	0.2182	1356283	0.2145	3586496	0.5673	33168	88.9147
FBO-2	SOD23-1	5525982	1330225	0.2407	1470390	0.2661	2725367	0.4932	32562	58.9556
FBO-2	SOD23-2	1172195	200908	0.1714	244080	0.2082	727207	0.6204	32266	21.8845
FBO-2	SOD24-1	8869066	1858607	0.2096	1928760	0.2175	5081699	0.573	32205	29.8518
FBO-2	SOD24-2	6036617	1320149	0.2187	1302552	0.2158	3413916	0.5655	31951	21.5298
FBO-2	SOD25-1	8305215	2931641	0.353	1501421	0.1808	3872153	0.4662	30413	21.465
FBO-2	SOD25-2	8478928	1454390	0.1715	1757905	0.2073	5266633	0.6211	32264	19.6884
FBO-3	STO01a	8954136	1755151	0.196	1962463	0.2192	5236522	0.5848	33163	68.9835
FBO-3	STO01b	2227805	506101	0.2272	473106	0.2124	1248598	0.5605	29936	52.4475
FBO-3	STO02	6338392	1633789	0.2578	1326966	0.2094	3377637	0.5329	33181	81.6398
FBO-3	STO03a	7445401	1553495	0.2087	1581264	0.2124	4310642	0.579	32882	28.0528
FBO-3	STO03b	7934156	1817949	0.2291	1689237	0.2129	4426970	0.558	33126	53.0792
FBO-3	STO04	6249819	1905536	0.3049	1223086	0.1957	3121197	0.4994	32942	48.7708
FBO-3	STO05	8762491	3160386	0.3607	1398536	0.1596	4203569	0.4797	33087	55.3473
FBO-3	STO06	9026442	2485789	0.2754	1802941	0.1997	4737712	0.5249	33036	48.8517
FBO-3	STO07a	9183512	2201349	0.2397	1848744	0.2013	5133419	0.559	33192	58.9268
FBO-3	STO07b	10428329	3419405	0.3279	2005056	0.1923	5003868	0.4798	33051	66.3473
FBO-3	STO08	9222506	1745021	0.1892	1913475	0.2075	5564010	0.6033	32868	48.8648
FBO-3	STO09	10816965	3087597	0.2854	2103462	0.1945	5625906	0.5201	33058	64.1607
FBO-3	STO10	11478625	2998303	0.2612	2418648	0.2107	6061674	0.5281	33131	47.7256
FBO-3	STO11	4317087	866705	0.2008	934983	0.2166	2515399	0.5827	32944	53.1944
FBO-3	STO12-1	11794585	2595757	0.2201	2608959	0.2212	6589869	0.5587	33009	59.2954
FBO-3	STO12-2	7644823	1726139	0.2258	1797098	0.2351	4121586	0.5391	33095	66.9256
FBO-3	STO13	10754134	3003089	0.2792	2194679	0.2041	5556366	0.5167	33088	54.2669
FBO-3	STO14	10094216	2206437	0.2186	2262866	0.2242	5624913	0.5572	32728	37.6294
FBO-3	STO15	4422814	1165310	0.2635	904054	0.2044	2353450	0.5321	33020	50.1475
FBO-3	STO16	7542681	2924226	0.3877	1311479	0.1739	3306976	0.4384	32546	34.1518
FBO-3	STO17	8881244	2278081	0.2565	1766559	0.1989	4836604	0.5446	32666	40.4688
FBO-3	STO18	15772727	3871802	0.2455	3112354	0.1973	8788571	0.5572	32936	41.4056
FBO-3	STO19	6863067	2119784	0.3089	1352271	0.197	3391012	0.4941	33029	47.0541
FBO-3	STO20	7048003	1418263	0.2012	1546703	0.2195	4083037	0.5793	33108	54.614
FBO-4	SAL01	9781975	2311934	0.2363	2118166	0.2165	5351875	0.5471	33149	122.993
FBO-4	SAL02	10904128	3868430	0.3548	1948776	0.1787	5086922	0.4665	33092	64.4619
FBO-4	SAL03	5422565	1245316	0.2297	1146862	0.2115	3030387	0.5588	33153	73.5585
FBO-4	SAL04	9275232	2417982	0.2607	1889295	0.2037	4967955	0.5356	33212	83.9232
FBO-4	SAL05a	5025260	1082840	0.2155	1096759	0.2182	2845661	0.5663	33123	72.9491
FBO-4	SAL05b	10082194	3528807	0.35	1769753	0.1755	4783634	0.4745	32984	58.6056
FBO-4	SAL06	10193218	3729426	0.3659	1732381	0.17	4731411	0.4642	33196	70.0722
FBO-4	SAL07	3373065	720707	0.2137	721914	0.214	1930444	0.5723	31132	62.9839
FBO-4	SAL08	7647845	2630928	0.344	1463517	0.1914	3553400	0.4646	33136	61.5299
FBO-4	SAL09	9844350	3708665	0.3767	1775118	0.1803	4360567	0.443	33091	52.5099
FBO-4	SAL10	8289127	3925270	0.4735	1181062	0.1425	3182795	0.384	33081	64.2513
FBO-4	SAL11	13829750	4982571	0.3603	2494929	0.1804	6352250	0.4593	32933	50.678
FBO-4	SAL12	2120316	445560	0.2101	471994	0.2226	1202762	0.5673	33068	54.4553
FBO-4	SAL13a	9080742	2946003	0.3244	1670328	0.1839	4464411	0.4916	33191	50.1292
FBO-4	SAL13b	17852955	3937956	0.2206	3851795	0.2158	10063204	0.5637	33125	58.3668
FBO-4	SAL14a	10929023	2971433	0.2719	2066704	0.1891	5890886	0.539	33115	47.3534
FBO-4	SAL14b	10920165	3103843	0.2842	2174628	0.1991	5641694	0.5166	33216	70.2741
FBO-4	SAL15a	8096719	1642757	0.2029	1759640	0.2173	4694322	0.5798	33148	41.433
FBO-4	SAL15b	6867764	1369064	0.1993	1482031	0.2158	4016669	0.5849	33252	79.6159
FBO-4	SAL17	7351999	1754714	0.2387	1766206	0.2402	3831079	0.5211	33384	44.3992
FBO-4	SAL18	8364276	3543133	0.4236	1322306	0.1581	3498837	0.4183	32820	35.3783
FBO-4	SAL19	9431294	2014597	0.2136	2059019	0.2183	5357678	0.5681	33047	40.5266
FBO-4	SAL21	10194158	1932377	0.1896	2035314	0.1997	6226467	0.6108	32565	30.8772
FBO-4	SAL22	12938090	2625970	0.203	2846076	0.22	7466044	0.5771	33366	44.2023
FBO-5	BJO01	8621768	2986534	0.3464	1588132	0.1842	4047102	0.4694	28149	9.95275
FBO-5	BJO02	10910248	2725494	0.2498	2266736	0.2078	5918018	0.5424	32357	15.0855
FBO-5	BJO03	9886930	2141701	0.2166	2140773	0.2165	5604456	0.5669	33004	34.5886
FBO-5	BJO04	8721405	3428891	0.3932	1484184	0.1702	3808330	0.4367	32467	42.8367
FBO-5	BJO05a	8468787	3925847	0.4636	1279039	0.151	3263901	0.3854	32676	24.0058
FBO-5	BJO05b	6609352	2557304	0.3869	1123082	0.1699	2928966	0.4432	12064	3.64208
FBO-5	BJO06a	5314344	1202696	0.2263	1125875	0.2119	2985773	0.5618	27046	4.41392
FBO-5	BJO06b	7751565	1668162	0.2152	1632247	0.2106	4451156	0.5742	32953	29.1348
FBO-5	BJO07a	7116595	1546958	0.2174	1603862	0.2254	3965775	0.5573	33122	63.0364
FBO-5	BJO07b	9338595	2454053	0.2628	1928774	0.2065	4955768	0.5307	33080	75.9159
FBO-5	BJO08a	7108553	1827412	0.2571	1479487	0.2081	3801654	0.5348	33120	77.5347
FBO-5	BJO08b	13377455	4940242	0.3693	2403969	0.1797	6033244	0.451	32825	19.3394
FBO-5	BJO09	6424846	1471169	0.229	1420326	0.2211	3533351	0.55	33096	69.1266
FBO-5	BJO10	8904400	1922227	0.2159	1965608	0.2207	5016565	0.5634	33233	104.489
FBO-5	BJO11	7222565	1635809	0.2265	1579327	0.2187	4007429	0.5548	33202	105.053
FBO-5	BJO12	9078228	3090461	0.3404	1557304	0.1715	4430463	0.488	32968	52.4658
FBO-5	BJO13	5412008	1650455	0.305	1147211	0.212	2614342	0.4831	32936	43.6511
FBO-5	BJO14	6308101	2132013	0.338	1187109	0.1882	2988979	0.4738	32752	29.1707
FBO-5	BJO15	6763951	5050504	0.7467	459596	0.0679	1253851	0.1854	33053	68.9745
FBO-5	BJO16	6469459	1934892	0.2991	1322415	0.2044	3212152	0.4965	33106	78.8346
FBO-5	BJO18	10997250	3513771	0.3195	2124281	0.1932	5359198	0.4873	32940	39.6321
FBO-5	BJO19	7984157	2149030	0.2692	1617775	0.2026	4217352	0.5282	33298	122.387
FBO-5	BJO23	9542770	2226425	0.2333	2134745	0.2237	5181600	0.543	32836	41.9019
FBO-5	BJO24	7648446	2341834	0.3062	1507869	0.1971	3798743	0.4967	33065	46.5824
FBO-6	RAU01	5893239	2634182	0.447	938672	0.1593	2320385	0.3937	33195	165.075
FBO-6	RAU04a	10020653	2691550	0.2686	2009116	0.2005	5319987	0.5309	9814	1.68922
FBO-6	RAU04b	20398481	4538319	0.2225	4323367	0.2119	11536795	0.5656	33065	41.1121
FBO-6	RAU05a	6039232	1166100	0.1931	1294091	0.2143	3579041	0.5926	32817	40.0711
FBO-6	RAU05b	8179537	2177310	0.2662	1589988	0.1944	4412239	0.5394	32826	27.7132
FBO-6	RAU06	8384042	2696512	0.3216	1578042	0.1882	4109488	0.4902	32802	35.9579
FBO-6	RAU07a	5843169	1230588	0.2106	1218796	0.2086	3393785	0.5808	32988	77.2173
FBO-6	RAU07b	17423229	3760751	0.2158	3661918	0.2102	10000560	0.574	33225	115.137
FBO-6	RAU09	12035263	2365549	0.1966	2688239	0.2234	6981475	0.5801	31094	21.9118
FBO-6	RAU10	12321262	5323652	0.4321	3748121	0.3042	3249489	0.2637	33163	32.0583
FBO-6	RAU11	4442174	1056583	0.2379	828769	0.1866	2556822	0.5756	32635	27.2057
FBO-6	RAU12	8186556	1693237	0.2068	1719273	0.21	4774046	0.5832	32826	27.1323
FBO-6	RAU13	8053627	1999278	0.2482	1734307	0.2153	4320042	0.5364	32252	17.7085
FBO-6	RAU14	11457959	3677874	0.321	2210438	0.1929	5569647	0.4861	31578	18.0783
FBO-6	RAU15	8212914	2268917	0.2763	1605569	0.1955	4338428	0.5282	32883	38.1047
FBO-6	RAU16	8414894	2709218	0.322	1573136	0.1869	4132540	0.4911	33059	47.923
FBO-6	RAU17	6214076	2649058	0.4263	990651	0.1594	2574367	0.4143	33016	70.8176
FBO-6	RAU18	7151325	1605941	0.2246	1559916	0.2181	3985468	0.5573	27868	31.3428
FBO-6	RAU19	11786863	3273235	0.2777	2157028	0.183	6356600	0.5393	32593	22.1517
FBO-6	RAU20	10957526	2107150	0.1923	2364620	0.2158	6485756	0.5919	33103	85.7364
FBO-6	RAU21	7742597	1650840	0.2132	1677492	0.2167	4414265	0.5701	27552	8.01201
FBO-6	RAU22	14291088	4034374	0.2823	2834093	0.1983	7422621	0.5194	31956	70.151
FBO-6	RAU23	4916629	1183978	0.2408	971400	0.1976	2761251	0.5616	26467	37.4281
FBO-6	RAU24	8290865	2469719	0.2979	1681263	0.2028	4139883	0.4993	32623	21.0954
FBO-7	SKR102	11684641	3047422	0.2608	2386551	0.2042	6250668	0.5349	33001	53.6205
FBO-7	SKR103	11898290	5298517	0.4453	1829072	0.1537	4770701	0.401	32551	15.7333
FBO-7	SKR108a	7937791	4609670	0.5807	1856752	0.2339	1471369	0.1854	32789	38.0214
FBO-7	SKR109	9122663	2782509	0.305	1780892	0.1952	4559262	0.4998	32672	39.446
FBO-7	SKR110	8151925	1791730	0.2198	1756127	0.2154	4604068	0.5648	33054	57.6995
FBO-7	SKR111-1	5796217	1385763	0.2391	1187164	0.2048	3223290	0.5561	33031	62.965
FBO-7	SKR111-2	7030098	1401200	0.1993	1520051	0.2162	4108847	0.5845	33057	55.5256
FBO-7	SKR112	7037926	2162069	0.3072	1286402	0.1828	3589455	0.51	33124	52.7934
FBO-7	SKR113-1	10303851	2188036	0.2124	2070461	0.2009	6045354	0.5867	33028	56.2737
FBO-7	SKR113-2	7385653	2968314	0.4019	1136870	0.1539	3280469	0.4442	33073	65.6898
FBO-7	SKR115	8793617	2480527	0.2821	1672377	0.1902	4640713	0.5277	33104	47.7822
FBO-7	SKR116	6255719	2343499	0.3746	1073507	0.1716	2838713	0.4538	33002	57.0575
FBO-7	SKR117	18544404	3714346	0.2003	4009998	0.2162	10820060	0.5835	29601	41.8095
FBO-7	SKR118	6501924	2225117	0.3422	1146117	0.1763	3130690	0.4815	33076	54.3651
FBO-7	SKR119	8819210	2047864	0.2322	1822212	0.2066	4949134	0.5612	32989	57.8297
FBO-7	SKR120	10103762	1937809	0.1918	2080306	0.2059	6085647	0.6023	32952	39.3615
FBO-7	SKR121	8016786	2233299	0.2786	1597434	0.1993	4186053	0.5222	30118	58.6286
FBO-7	SKR122	8786463	2197873	0.2501	2071666	0.2358	4516924	0.5141	32894	51.9822
FBO-7	SKR123-1	8824986	3557137	0.4031	1468974	0.1665	3798875	0.4305	32971	56.8454
FBO-7	SKR123-2	9450289	1878689	0.1988	2014444	0.2132	5557156	0.588	33040	66.5029
FBO-7	SKR124-1	8415340	3212233	0.3817	1489371	0.177	3713736	0.4413	32966	60.2871
FBO-7	SKR124-2	11424028	2388429	0.2091	2490516	0.218	6545083	0.5729	33049	52.0682
FBO-7	SKR125	6928558	2816284	0.4065	1169715	0.1688	2942559	0.4247	33034	54.0614
GFE-1	HAN01	7149904	1609570	0.2251	1490049	0.2084	4050285	0.5665	33036	57.1515
GFE-1	HAN03	9302537	2463076	0.2648	1849648	0.1988	4989813	0.5364	32736	40.5177
GFE-1	HAN04	6549326	2476725	0.3782	1099538	0.1679	2973063	0.4539	32990	47.1009
GFE-1	HAN05	6136434	1658774	0.2703	1226337	0.1998	3251323	0.5298	32750	35.0864
GFE-1	HAN08	2110633	329458	0.1561	418543	0.1983	1362632	0.6456	32935	46.6124
GFE-1	HAN09	28905778	7968851	0.2757	5973909	0.2067	14963018	0.5176	32686	43.1778
GFE-1	HAN12	8521906	1951075	0.2289	1687090	0.198	4883741	0.5731	32889	44.9415
GFE-1	HAN13	7647801	2099234	0.2745	1506022	0.1969	4042545	0.5286	32984	40.8463
GFE-1	HAN14	6568330	1833155	0.2791	1341531	0.2042	3393644	0.5167	32604	48.257
GFE-1	HAN16	9587038	5178633	0.5402	1277760	0.1333	3130645	0.3265	32825	44.6083
GFE-1	HAN17	7602342	5440929	0.7157	935720	0.1231	1225693	0.1612	32852	47.2507
GFE-1	HAN18-1	7956681	2179558	0.2739	1512730	0.1901	4264393	0.536	32961	53.7855
GFE-1	HAN18-2	8889637	1635991	0.184	1913351	0.2152	5340295	0.6007	32907	47.0228
GFE-1	HAN19	4336605	1094817	0.2525	902088	0.208	2339700	0.5395	32883	50.2192
GFE-1	HAN20-1	7012820	2324149	0.3314	1283221	0.183	3405450	0.4856	32977	53.2281
GFE-1	HAN20-2	8854693	2744694	0.31	1677205	0.1894	4432794	0.5006	32760	39.1956
GFE-1	HAN21	8737598	2199948	0.2518	1824393	0.2088	4713257	0.5394	32957	49.1881
GFE-1	HAN22	8725200	1744790	0.2	1942179	0.2226	5038231	0.5774	33004	43.1411
GFE-1	HAN23-1	10587024	2395829	0.2263	2250655	0.2126	5940540	0.5611	32875	50.3102
GFE-1	HAN23-2	8348878	2091061	0.2505	1793856	0.2149	4463961	0.5347	32878	41.0675
GFE-1	HAN24	9117579	3718200	0.4078	1373607	0.1507	4025772	0.4415	32830	47.0362
GFE-1	HAN25-1	8069153	1766591	0.2189	1673545	0.2074	4629017	0.5737	33018	47.8018
GFE-1	HAN25-2	13432604	2632549	0.196	2958020	0.2202	7842035	0.5838	33026	39.2054
GFE-2	HEL01-1	6390712	1453232	0.2274	1286127	0.2012	3651353	0.5714	32959	32.7291
GFE-2	HEL01-2	5808368	1310764	0.2257	1250219	0.2152	3247385	0.5591	32916	40.4738
GFE-2	HEL02	7028303	1558708	0.2218	1482442	0.2109	3987153	0.5673	33119	41.3881
GFE-2	HEL03-1	13293369	5667649	0.4264	2160472	0.1625	5465248	0.4111	32650	32.284
GFE-2	HEL03-2	7796551	2024377	0.2597	1619714	0.2077	4152460	0.5326	32892	36.6362
GFE-2	HEL04	3524976	767771	0.2178	751984	0.2133	2005221	0.5689	32549	34.0194
GFE-2	HEL05	4233059	946558	0.2236	903386	0.2134	2383115	0.563	33036	38.7267
GFE-2	HEL07	8007119	1605976	0.2006	1840669	0.2299	4560474	0.5696	33027	34.4492
GFE-2	HEL08	8189023	1574230	0.1922	1750709	0.2138	4864084	0.594	32862	30.1327
GFE-2	HEL10	5162544	1324629	0.2566	933693	0.1809	2904222	0.5626	32937	37.7821
GFE-2	HEL11	7396569	3090774	0.4179	1187577	0.1606	3118218	0.4216	32924	31.6334
GFE-2	HEL12-1	8067337	1563380	0.1938	1674781	0.2076	4829176	0.5986	32825	37.7303
GFE-2	HEL12-2	10543765	3306619	0.3136	2009285	0.1906	5227861	0.4958	32977	42.0733
GFE-2	HEL13	5537244	1465782	0.2647	1102249	0.1991	2969213	0.5362	32811	31.0835
GFE-2	HEL14	2325523	727368	0.3128	420050	0.1806	1178105	0.5066	32899	37.5018
GFE-2	HEL15	6682157	1678876	0.2512	1441623	0.2157	3561658	0.533	32947	41.1659
GFE-2	HEL16	7306626	1635519	0.2238	1529783	0.2094	4141324	0.5668	32947	39.4208
GFE-2	HEL17	3727374	748506	0.2008	841676	0.2258	2137192	0.5734	33013	52.65
GFE-2	HEL18-1	6715645	1984122	0.2954	1470697	0.219	3260826	0.4856	33017	49.0025
GFE-2	HEL18-2	9063261	1867228	0.206	1943401	0.2144	5252632	0.5796	32988	39.4198
GFE-2	HEL21	7083500	2688530	0.3795	1205956	0.1702	3189014	0.4502	32228	19.2112
GFE-2	HEL23	6391953	1575978	0.2466	1536221	0.2403	3279754	0.5131	33368	32.1103
GFE-2	HEL25	8185920	3466579	0.4235	1354606	0.1655	3364735	0.411	32928	34.5201
GFE-3	LET02a	9060650	1765343	0.1948	1974744	0.2179	5320563	0.5872	33417	56.5717
GFE-3	LET02b	7725188	2349698	0.3042	1416830	0.1834	3958660	0.5124	32924	48.8249
GFE-3	LET03	10345675	3177202	0.3071	1960762	0.1895	5207711	0.5034	33312	61.7637
GFE-3	LET04	9311221	2539190	0.2727	1899930	0.204	4872101	0.5233	33069	56.8531
GFE-3	LET06	4546808	1339605	0.2946	862638	0.1897	2344565	0.5157	33111	52.9388
GFE-3	LET08-1	9787598	2881201	0.2944	1927022	0.1969	4979375	0.5087	33022	49.1656
GFE-3	LET08-2	8328874	2252870	0.2705	1616560	0.1941	4459444	0.5354	33017	48.9908
GFE-3	LET13	10996050	2466459	0.2243	2299085	0.2091	6230506	0.5666	33083	62.2243
GFE-3	LET15	8452066	2911827	0.3445	1485342	0.1757	4054897	0.4798	33139	45.6653
GFE-3	LET17	5846130	1494334	0.2556	1203422	0.2058	3148374	0.5385	33036	62.516
GFE-3	LET20	8862484	2926078	0.3302	1597276	0.1802	4339130	0.4896	32994	57.6765
GFE-3	LET22	11464213	3250338	0.2835	2291746	0.1999	5922129	0.5166	33071	56.6861
GFE-3	LET23A	8590387	2829996	0.3294	1577698	0.1837	4182693	0.4869	32984	49.0305
GFE-3	LET23B	6769775	1615008	0.2386	1381836	0.2041	3772931	0.5573	32827	28.1798
GFE-3	LET24	9662763	2179997	0.2256	2007139	0.2077	5475627	0.5667	31687	12.3239
GFE-3	LET26	6851872	1814383	0.2648	1430349	0.2088	3607140	0.5264	32902	37.9446
GFE-3	LET27	10501982	2310702	0.22	2191125	0.2086	6000155	0.5713	32927	43.6085
GFE-3	LET29	13841766	5044851	0.3645	2081261	0.1504	6715654	0.4852	32986	52.8669
GFE-3	LET30	8785822	1754654	0.1997	2010670	0.2289	5020498	0.5714	32970	47.3431
GFE-4	PAK01	8427749	5211184	0.6183	941977	0.1118	2274588	0.2699	32810	64.1094
GFE-4	PAK02	8031156	2349938	0.2926	1616836	0.2013	4064382	0.5061	31926	64.0318
GFE-4	PAK04	8797381	1693069	0.1925	1926122	0.2189	5178190	0.5886	29588	59.7618
GFE-4	PAK06	6116745	1260322	0.206	1362648	0.2228	3493775	0.5712	31756	60.0924
GFE-4	PAK07A	12402126	2637299	0.2126	2400681	0.1936	7364146	0.5938	32197	52.0876
GFE-4	PAK07B	5310399	1589676	0.2994	969449	0.1826	2751274	0.5181	33029	65.6264
GFE-4	PAK08-1	11827008	2395970	0.2026	2605991	0.2203	6825047	0.5771	31664	59.3578
GFE-4	PAK08-2	10833623	4313026	0.3981	1867524	0.1724	4653073	0.4295	32965	62.4327
GFE-4	PAK10A	11719891	3591961	0.3065	2340449	0.1997	5787481	0.4938	32993	65.092
GFE-4	PAK10B	11197001	2906122	0.2595	2388102	0.2133	5902777	0.5272	32947	58.9362
GFE-4	PAK11A	9101725	2713132	0.2981	1753579	0.1927	4635014	0.5092	32080	58.9512
GFE-4	PAK11B	9130481	3289687	0.3603	1635948	0.1792	4204846	0.4605	33113	51.7357
GFE-4	PAK13	8950862	2241226	0.2504	1891830	0.2114	4817806	0.5383	32963	60.5863
GFE-4	PAK16	6539723	1258021	0.1924	1389766	0.2125	3891936	0.5951	32958	55.3218
GFE-4	PAK18	8180682	1816620	0.2221	1769568	0.2163	4594494	0.5616	32514	50.1711
GFE-4	PAK20	10045850	2108763	0.2099	2162388	0.2153	5774699	0.5748	32219	53.6526
GFE-4	PAK22	8053771	2245735	0.2788	1565226	0.1943	4242810	0.5268	32361	67.1338
GFE-4	PAK23	6972097	2761461	0.3961	1123726	0.1612	3086910	0.4428	32757	52.1438
GFE-4	PAK25	11612977	2371390	0.2042	2489357	0.2144	6752230	0.5814	32819	43.3967
GFE-4	PAK26	8358940	1764782	0.2111	1860052	0.2225	4734106	0.5664	32992	66.6507
GFE-4	PAK27	7372394	2743820	0.3722	1263393	0.1714	3365181	0.4565	32975	64.3043
GFE-4	PAK28	6482121	1694551	0.2614	1312178	0.2024	3475392	0.5362	33005	62.5274
GFE-4	PAK29	5652634	1671467	0.2957	1115659	0.1974	2865508	0.5069	32822	55.956
GFE-4	PAK30	8363945	1825593	0.2183	1780703	0.2129	4757649	0.5688	33054	59.7506
GFE-5	SAR02A	6570275	1242083	0.189	1383922	0.2106	3944270	0.6003	33002	59.624
GFE-5	SAR02B	8079092	1773894	0.2196	1793943	0.222	4511255	0.5584	33042	92.42
GFE-5	SAR04	10719816	2213337	0.2065	2370205	0.2211	6136274	0.5724	33043	63.6727
GFE-5	SAR05	5186148	1014854	0.1957	1061015	0.2046	3110279	0.5997	33013	72.5292
GFE-5	SAR06	2297902	457269	0.199	519394	0.226	1321239	0.575	32915	38.4879
GFE-5	SAR07	7684331	1524214	0.1984	1657615	0.2157	4502502	0.5859	33418	83.695
GFE-5	SAR11	9624907	2511719	0.261	1827153	0.1898	5286035	0.5492	31046	19.0925
GFE-5	SAR14A	13286480	3945832	0.297	2672804	0.2012	6667844	0.5019	31931	44.0459
GFE-5	SAR14B	9073448	2490398	0.2745	1825307	0.2012	4757743	0.5244	32453	40.7152
GFE-5	SAR15	12032056	2855654	0.2373	2448210	0.2035	6728192	0.5592	32956	54.6259
GFE-5	SAR17	18353513	4280785	0.2332	3838967	0.2092	10233761	0.5576	33161	55.5789
GFE-5	SAR28A	6177374	3792446	0.6139	887223	0.1436	1497705	0.2425	32992	58.7768
GFE-5	SAR28B	7826532	2852324	0.3644	1390286	0.1776	3583922	0.4579	32868	35.2611
GFE-6	PUL01A	2315220	468634	0.2024	519609	0.2244	1326977	0.5732	32972	38.2238
GFE-6	PUL01B	1854537	496343	0.2676	369538	0.1993	988656	0.5331	32777	31.0495
GFE-6	PUL02A	4989162	1050749	0.2106	1108582	0.2222	2829831	0.5672	32979	41.0971
GFE-6	PUL02B	6889696	1541996	0.2238	1503495	0.2182	3844205	0.558	32939	29.7164
GFE-6	PUL03A	3510677	995995	0.2837	719549	0.205	1795133	0.5113	32888	34.2184
GFE-6	PUL03B	10007428	1972023	0.1971	2214481	0.2213	5820924	0.5817	32878	38.1946
GFE-6	PUL05A	7594512	1657894	0.2183	1647067	0.2169	4289551	0.5648	32865	39.5436
GFE-6	PUL05B	8818074	2882441	0.3269	1553180	0.1761	4382453	0.497	32950	42.9022
GFE-6	PUL07	8159726	3440177	0.4216	1339383	0.1641	3380166	0.4142	32903	37.6101
GFE-6	PUL09	10950332	2464143	0.225	2284392	0.2086	6201797	0.5664	32886	40.491
GFE-6	PUL11	7416161	1877072	0.2531	1573281	0.2121	3965808	0.5348	33052	41.4987
GFE-6	PUL13	14964998	3225075	0.2155	3387847	0.2264	8352076	0.5581	32814	31.9132
GFE-6	PUL14	8659623	2795628	0.3228	1630980	0.1883	4233015	0.4888	32935	36.179
GFE-6	PUL18	9790996	2332576	0.2382	2095282	0.214	5363138	0.5478	32883	35.0862
GFE-6	PUL19	7074044	1249477	0.1766	1343160	0.1899	4481407	0.6335	32849	38.7624
GFE-6	PUL20	11446624	3055684	0.267	2619565	0.2289	5771375	0.5042	32828	41.6467
GFE-6	PUL21	10194379	2080648	0.2041	2271285	0.2228	5842446	0.5731	32922	34.9588
GFE-6	PUL22	5490716	1495663	0.2724	1273942	0.232	2721111	0.4956	32820	35.4674
GFE-6	PUL23	9097640	2240798	0.2463	1896044	0.2084	4960798	0.5453	32927	35.1877
GFE-6	PUL25	8452499	2169659	0.2567	1941068	0.2296	4341772	0.5137	32872	39.9043
GFE-6	PUL26	8840513	6002373	0.679	1270142	0.1437	1567998	0.1774	32876	37.2717
GFE-6	PUL27	6046083	1393411	0.2305	1318388	0.2181	3334284	0.5515	32856	38.0308
GFE-6	PUL29	3829041	858716	0.2243	833053	0.2176	2137272	0.5582	32922	42.1353
GFE-6	PUL30	11333984	2230943	0.1968	2564938	0.2263	6538103	0.5769	32823	30.9796
GFE-7	PAN02-1	7582593	2124918	0.2802	1540024	0.2031	3917651	0.5167	22827	61.4175
GFE-7	PAN02-2	7990022	2402879	0.3007	1492505	0.1868	4094638	0.5125	26118	65.4855
GFE-7	PAN07	11026653	2234602	0.2027	2264568	0.2054	6527483	0.592	25194	62.0956
GFE-7	PAN08	7725128	1937598	0.2508	1668438	0.216	4119092	0.5332	25780	65.9052
GFE-7	PAN09	10437968	4126852	0.3954	1781258	0.1707	4529858	0.434	22562	60.0005
GFE-7	PAN11A	9502801	2025025	0.2131	2037320	0.2144	5440456	0.5725	27809	57.3275
GFE-7	PAN11B	9679264	2984346	0.3083	1827900	0.1888	4867018	0.5028	12141	38.153
GFE-7	PAN12A	16601199	3271085	0.197	3689620	0.2223	9640494	0.5807	24802	58.7718
GFE-7	PAN12B	7205040	1729188	0.24	1705541	0.2367	3770311	0.5233	32607	57.4434
GFE-7	PAN13	10821064	3333894	0.3081	1975116	0.1825	5512054	0.5094	26203	75.4366
GFE-7	PAN14	8328727	2362439	0.2836	1693837	0.2034	4272451	0.513	26581	54.2149
GFE-7	PAN17	8412711	1994621	0.2371	1759279	0.2091	4658811	0.5538	32486	31.8415
GFE-7	PAN18	6128015	1793344	0.2926	1175899	0.1919	3158772	0.5155	24986	61.4038
GFE-7	PAN19	7226490	3094014	0.4281	1144285	0.1583	2988191	0.4135	30628	45.6395
GFE-7	PAN21	7591730	1647276	0.217	1575745	0.2076	4368709	0.5755	25978	74.2711
GFE-7	PAN22A	9094784	2189657	0.2408	1917629	0.2108	4987498	0.5484	31804	59.0603
GFE-7	PAN22B	10720613	3439790	0.3209	1959094	0.1827	5321729	0.4964	32180	68.3969
GFE-7	PAN24	10504342	2104383	0.2003	2269105	0.216	6130854	0.5836	32786	55.3876
GFE-7	PAN26-1	10040910	2052964	0.2045	2140895	0.2132	5847051	0.5823	32292	51.6072
GFE-7	PAN26-2	3191261	802064	0.2513	637687	0.1998	1751510	0.5488	32820	64.642
GFE-7	PAN30	7630753	2435894	0.3192	1464946	0.192	3729913	0.4888	32694	58.8528

## Sheet: S2. Technical Replicates
Table S2. Concordance in genotyping rates among technical replicate pairs of individuals.
Replicate pair	n genotyped loci	n matches	% matches
BON02a:BON02b	31714	30242	0.953585
BON05a:BON05b	32802	32448	0.989208
BON11-1:BON11-2	32608	31664	0.97105
BON14-1:BON14-2	32834	32430	0.987696
ESP07A:ESP07B	33002	32682	0.990304
ESP09A:ESP09B	33033	32466	0.982835
ESP21A:ESP21B	32947	31685	0.961696
ESP30A:ESP30B	33058	31481	0.952296
FAL17A:FAL17B	32975	32401	0.982593
HAN18-1:HAN18-2	32961	32514	0.986439
HAN20-1:HAN20-2	32976	32400	0.982533
HAN23-1:HAN23-2	32873	32432	0.986585
HAN25-1:HAN25-2	33017	32496	0.98422
HEL01-1:HEL01-2	32959	32600	0.989108
HEL03-1:HEL03-2	32650	32265	0.988208
HEL12-1:HEL12-2	32825	32527	0.990922
HEL18-1:HEL18-2	33016	32591	0.987127
KIV01A:KIV01B	32931	32514	0.987337
KIV04A:KIV04B	33024	32528	0.984981
KIV05A:KIV05B	32844	32436	0.987578
KIV08A:KIV08B	33014	32562	0.986309
LET02a:LET02b	33416	32642	0.976837
LET08-1:LET08-2	33021	32703	0.99037
LET23A:LET23B	32984	32499	0.985296
PUL01A:PUL01B	32972	32507	0.985897
PUL02A:PUL02B	32977	32592	0.988325
PUL03A:PUL03B	32888	32523	0.988902
PUL05A:PUL05B	32863	32592	0.991754
SAL05a:SAL05b	33123	32593	0.983999
SAL13a:SAL13b	33190	32721	0.985869
SAL14a:SAL14b	33114	32786	0.990095
SAL15a:SAL15b	33147	32815	0.989984
SAS16-1:SAS16-2	32822	32344	0.985437
SAS17-1:SAS17-2	32578	32054	0.983916
SAS19-1:SAS19-2	32240	31718	0.983809
SAS21-1:SAS21-2	32996	32682	0.990484
STO01a:STO01b	33163	29412	0.886892
STO03a:STO03b	32882	32568	0.990451
STO07a:STO07b	33191	32794	0.988039
STO12-1:STO12-2	33008	32731	0.991608
TJA01A:TJA01B	32933	32581	0.989312
TJA02A:TJA02B	33000	32681	0.990333
TJA04A:TJA04B	32979	32585	0.988053
TJA26-1:TJA26-2	33149	32696	0.986334
VAS01A:VAS01B	33069	32701	0.988872
VAS02A:VAS02B	33098	32279	0.975255
VAS03A:VAS03B	33563	31709	0.944761
VAS05A:VAS05B	33579	31660	0.942851
BOR01a:BOR01b	33182	32823	0.989181
BOR02a:BOR02b	32921	32477	0.986513
BOR03a:BOR03b	32968	32650	0.990354
BOR04a:BOR04b	33071	32813	0.992199
DJU06a:DJU06b	29702	28722	0.967006
DJU07a:DJU07b	31408	30823	0.981374
DJU18a:DJU18b	32748	32382	0.988824
DJU24a:DJU24b	32886	31766	0.965943
HOO04a:HOO04b	32843	31949	0.97278
KIE04a:KIE04b	32953	32480	0.985646
KIE07a:KIE07b	32577	32009	0.982564
KIE08a:KIE08b	27007	26454	0.979524
KIE13a:KIE13b	30582	30037	0.982179
KUG01a:KUG01b	33115	29826	0.900679
KUG09a:KUG09b	32678	29334	0.897668
KUG12a:KUG12b	32979	29754	0.90221
NEU10a:NEU10b	33015	32653	0.989035
NEU11a:NEU11b	30839	30001	0.972827
NEU20-1:NEU20-2	33008	32631	0.988579
NEU25a:NEU25b	33162	31286	0.943429
NYN01a:NYN01b	33039	32706	0.989921
NYN02a:NYN02b	32959	32684	0.991656
NYN03a:NYN03b	32428	32080	0.989269
NYN04a:NYN04b	32973	32665	0.990659
OST07a:OST07b	30422	29795	0.97939
OST12a:OST12b	32833	32508	0.990101
OST17a:OST17b	32910	32686	0.993194
OST20a:OST20b	32988	32722	0.991936
OTT17A:OTT17B	33017	32642	0.988642
OTT18A:OTT18B	31558	30698	0.972749
OTT19A:OTT19B	30374	29843	0.982518
OTT20A:OTT20B	30543	29961	0.980945
PAK07A:PAK07B	32196	31742	0.985899
PAK08-1:PAK08-2	31664	31303	0.988599
PAK10A:PAK10B	32993	32448	0.983481
PAK11A:PAK11B	32079	31699	0.988154
PAN02-1:PAN02-2	22821	21668	0.949476
PAN12A:PAN12B	24801	24109	0.972098
PAN22A:PAN22B	31804	31326	0.98497
PAN26-1:PAN26-2	32292	31963	0.989812
SAR02A:SAR02B	33001	29575	0.896185
SAR14A:SAR14B	31930	28303	0.886408
SAR28A:SAR28B	32991	29424	0.89188
SKR111-1:SKR111-2	33030	32761	0.991856
SKR113-1:SKR113-2	33028	32789	0.992764
SKR123-1:SKR123-2	32971	32773	0.993995
SKR124-1:SKR124-2	32965	32686	0.991536
SKR201a:SKR201b	22017	21237	0.964573
SYL01a:SYL01b	31939	31498	0.986192
SYL14a:SYL14b	31958	31362	0.981351
SYL15a:SYL15b	32140	31546	0.981518
SYL21a:SYL21b	31909	31522	0.987872
VEJ09a:VEJ09b	32347	31953	0.98782
VEJ22a:VEJ22b	32932	32656	0.991619
VEJ25a:VEJ25b	32820	32497	0.990158

## Sheet: S3. Missing data by sample
Table S3. Proportion missing data in each sample for all loci
Contig	pos	W-1	W-2	W-3	W-4	W-5	W-6	W-7	W-8	W-9	SBA-1	SBA-2	SBA-3	SBA-4	SBA-5	SBA-6	SBO-1	SBO-2	FBO-1	FBO-2	FBO-3	FBO-4	FBO-5	FBO-6	FBO-7	GFE-1	GFE-2	GFE-3	GFE-4	GFE-5	GFE-6	GFE-7
Idba_scaffold100001	1026	0	0.05	0	0	0.111111	0	0.05	0	0	0	0	0	0.05	0	0	0	0	0.05	0	0	0	0.05	0	0	0	0	0	0	0	0.1	0.125
Idba_scaffold100009	1573	0	0.05	0	0	0	0	0.1	0.05	0	0	0.210526	0	0	0.05	0.1	0.210526	0	0.05	0	0	0	0	0.047619	0.0526316	0	0	0	0.05	0	0	0.5625
Idba_scaffold10001	3749	0	0	0	0	0.111111	0	0	0.05	0	0	0	0	0	0	0.05	0	0	0	0	0	0	0	0	0	0	0	0	0	0	0	0
Idba_scaffold100014	2349	0	0.05	0.05	0	0.555556	0	0.1	0	0.1	0.05	0.0526316	0	0	0	0.1	0.263158	0	0.05	0.2	0.05	0.1	0	0.142857	0	0	0.157895	0	0	0	0	0.375
Idba_scaffold100028	609	0.2	0.05	0.05	0.25	0.333333	0.375	0.15	0.1	0.1	0.05	0.0526316	0.1	0.15	0.05	0.1	0.105263	0.166667	0.2	0.2	0.1	0.15	0.25	0.380952	0.315789	0.263158	0.105263	0.0625	0	0	0.1	0.1875
Idba_scaffold100031	659	0	0	0	0	0.111111	0	0.05	0	0	0	0.105263	0	0	0	0.05	0.0526316	0	0.05	0	0	0	0.05	0.047619	0	0	0	0	0	0	0	0.5625
Idba_scaffold10004	6712	0	0	0	0	0.111111	0	0	0	0	0	0	0	0	0	0	0	0	0	0	0.1	0.05	0.05	0	0	0	0.0526316	0	0	0	0	0
Idba_scaffold100046	1506	0	0	0	0.1	0.111111	0	0	0	0	0	0	0	0.1	0.05	0	0.157895	0	0	0.05	0.05	0.05	0.1	0.047619	0.0526316	0	0	0	0	0	0	0
Idba_scaffold10005	3306	0.05	0.25	0.3	0	0.222222	0.0625	0.15	0.15	0.1	0.05	0.526316	0.05	0	0.15	0.15	0.315789	0	0.1	0	0.05	0.05	0.2	0.333333	0.105263	0.0526316	0	0	0.25	0.2	0.05	0.875
Idba_scaffold100051	2088	0	0	0	0.05	0.111111	0	0	0	0.05	0.05	0	0	0	0	0	0	0	0	0	0.05	0	0	0	0	0.0526316	0	0	0.05	0	0	0
Idba_scaffold100073	1257	0	0	0	0	0.111111	0	0	0	0	0	0	0	0	0	0	0	0	0	0	0	0	0	0	0	0	0	0	0	0	0	0
Idba_scaffold100099	1647	0	0	0	0	0.111111	0	0	0	0	0	0	0	0	0	0.05	0.0526316	0	0.05	0	0	0	0	0	0	0	0	0	0	0	0	0.375
Idba_scaffold1001	16205	0	0	0	0	0	0	0	0	0	0	0	0	0	0	0	0	0	0	0.05	0	0	0	0	0	0	0	0	0	0	0	0
Idba_scaffold1001	30713	0	0.05	0	0	0.111111	0	0	0	0	0	0	0.15	0.05	0	0.1	0.0526316	0	0.05	0.1	0	0	0.05	0.0952381	0	0.0526316	0.0526316	0	0	0	0.1	0.125
Idba_scaffold10010	2560	0.05	0	0.05	0.05	0.111111	0	0	0	0.05	0	0	0.05	0.05	0	0	0.105263	0.166667	0.05	0.05	0.05	0	0.05	0.047619	0.105263	0.105263	0.0526316	0.125	0.05	0	0	0
Idba_scaffold10010	4264	0	0	0	0	0.111111	0	0.05	0	0	0	0.0526316	0	0	0	0.1	0.105263	0	0.05	0	0	0	0	0.0952381	0	0	0	0	0.05	0	0	0.5625
Idba_scaffold100104	1375	0	0	0	0	0.111111	0	0	0	0	0	0.0526316	0	0	0	0	0	0	0.05	0	0	0	0	0	0	0	0	0	0	0	0	0
Idba_scaffold10011	3732	0	0	0	0	0.111111	0	0	0	0	0	0	0	0	0	0	0	0	0	0	0	0	0	0	0	0	0	0	0	0	0	0
Idba_scaffold100113	1070	0.05	0	0	0	0.222222	0	0	0	0	0	0.0526316	0	0	0	0.05	0	0	0.05	0	0	0	0	0	0	0	0	0	0	0	0	0.125
Idba_scaffold100116	2131	0	0	0.05	0	0.111111	0	0.1	0	0	0.05	0	0	0.05	0.15	0.05	0.0526316	0	0.1	0.05	0.05	0	0	0.0952381	0.105263	0	0.0526316	0	0	0	0.05	0.3125
Idba_scaffold10012	5886	0.05	0.05	0	0	0.444444	0.0625	0.05	0.05	0	0.05	0.157895	0	0.05	0.05	0.1	0.315789	0	0.2	0.2	0.05	0.15	0.05	0.142857	0.0526316	0	0.0526316	0	0.05	0.1	0	0.75
Idba_scaffold10012	7422	0.05	0.1	0	0	0.333333	0.1875	0.1	0.05	0	0	0.421053	0	0	0.05	0.1	0.315789	0.0833333	0	0.05	0	0.05	0.1	0.190476	0.105263	0	0.0526316	0.125	0.05	0.1	0	0.6875
Idba_scaffold10013	1951	0	0	0	0	0.111111	0	0	0	0	0	0	0	0	0	0	0	0	0	0	0	0	0	0	0	0	0	0	0	0	0	0
Idba_scaffold10013	8057	0	0	0	0	0.111111	0	0	0	0	0	0	0	0	0	0	0	0	0	0	0	0	0	0	0	0	0	0	0	0	0	0
Idba_scaffold100157	1952	0.05	0.1	0.35	0	0.333333	0.1875	0.15	0.15	0.1	0.1	0.526316	0.05	0	0.05	0.25	0.315789	0	0.2	0.1	0	0.1	0.1	0.238095	0.105263	0.210526	0	0	0.4	0.2	0	0.8125
Idba_scaffold100164	4125	0.05	0.2	0.15	0	0.222222	0.125	0.1	0.05	0	0	0.315789	0	0	0.1	0.15	0.105263	0	0.1	0	0.05	0	0.1	0.238095	0.105263	0	0	0	0.35	0.1	0	0.5
Idba_scaffold100171	3434	0.1	0	0	0	0.222222	0.0625	0	0.05	0	0	0	0	0	0	0	0	0	0	0	0	0	0	0	0	0	0	0	0	0	0	0
Idba_scaffold100189	443	0	0	0	0	0.111111	0	0	0	0	0	0	0	0	0	0	0	0	0	0	0	0	0	0	0	0	0	0	0	0	0	0
Idba_scaffold10019	4443	0	0	0	0	0.222222	0	0	0.05	0	0.05	0.0526316	0	0.05	0	0	0	0	0.05	0.15	0	0	0	0	0	0	0.0526316	0	0	0	0	0
Idba_scaffold10019	6958	0	0	0	0	0	0	0	0	0	0	0	0	0	0	0	0	0	0	0	0	0	0	0	0	0	0	0	0	0	0	0
Idba_scaffold10019	8456	0	0	0	0	0.111111	0	0	0	0	0	0	0	0	0	0	0	0	0	0	0	0	0	0	0	0	0	0	0	0	0	0
Idba_scaffold10019	10507	0	0	0	0	0.111111	0	0	0	0	0	0	0	0	0	0	0	0	0	0	0	0	0	0	0	0	0	0	0	0	0	0
Idba_scaffold10020	463	0	0	0	0	0.111111	0	0	0	0	0	0	0	0.05	0	0.05	0	0	0.05	0	0	0	0	0	0	0	0	0	0	0	0	0.125
Idba_scaffold10020	521	0	0	0	0	0.111111	0	0	0	0	0	0	0	0	0	0	0	0	0	0	0	0	0	0	0	0	0	0	0	0	0	0
Idba_scaffold10020	1361	0	0	0	0	0.111111	0	0	0	0	0	0	0	0	0	0	0	0	0	0	0	0	0	0	0	0	0	0.0625	0	0	0	0
Idba_scaffold10020	4133	0	0	0	0	0.111111	0	0	0	0	0	0	0	0	0	0	0	0	0	0	0	0	0	0.047619	0	0	0	0	0	0	0	0.1875
Idba_scaffold10020	7194	0	0	0	0	0	0	0	0	0	0	0	0	0	0	0	0	0	0	0	0	0	0	0.047619	0	0	0	0	0	0	0	0
Idba_scaffold10023	8999	0	0	0	0	0.111111	0	0	0	0	0	0	0	0	0	0	0	0	0	0	0	0	0	0	0	0	0	0	0	0	0	0
Idba_scaffold100236	2484	0	0	0	0	0.111111	0	0	0	0	0	0	0	0	0	0	0	0	0	0	0	0	0	0	0	0	0	0	0	0	0	0
Idba_scaffold10025	10428	0	0	0	0	0	0	0	0	0	0	0	0	0	0	0	0	0	0	0	0	0	0	0	0	0	0	0	0	0	0	0
Idba_scaffold100251	3411	0	0.05	0.05	0.05	0.222222	0.0625	0	0	0.1	0.1	0	0.1	0	0.05	0	0.105263	0	0	0.05	0.15	0.05	0	0	0	0	0	0	0	0	0.1	0.1875
Idba_scaffold100252	44	0	0	0	0.05	0.222222	0	0	0	0	0	0.0526316	0	0.05	0	0.05	0	0	0.05	0	0	0.05	0	0	0	0	0.0526316	0	0	0	0.05	0.1875
Idba_scaffold10026	521	0	0	0	0	0.111111	0	0.05	0	0	0	0	0	0	0	0	0	0	0	0	0	0	0	0	0	0	0	0	0	0	0	0
Idba_scaffold10027	16537	0.05	0.05	0.05	0.05	0.333333	0	0.05	0.05	0.2	0.05	0.210526	0.05	0.15	0.1	0.05	0.0526316	0	0.25	0.05	0.2	0.1	0.2	0.190476	0.0526316	0.157895	0.157895	0.125	0.1	0.4	0.15	0.0625
Idba_scaffold100270	4176	0.05	0.05	0.1	0	0.333333	0	0.1	0	0.15	0.05	0.105263	0.15	0.1	0.05	0.15	0	0	0	0.1	0.1	0.1	0.15	0.190476	0.315789	0	0.157895	0.1875	0.2	0	0.1	0.25
Idba_scaffold100282	193	0	0	0	0	0.111111	0	0	0	0	0	0	0	0	0	0	0	0	0	0	0	0	0	0	0	0	0	0	0	0	0	0
Idba_scaffold100282	1188	0	0	0	0	0.111111	0	0	0	0	0	0	0	0	0	0	0	0	0	0	0	0	0	0	0	0	0	0	0	0	0	0
Idba_scaffold100285	111	0.05	0.1	0.15	0.15	0.444444	0.1875	0.3	0.3	0.3	0.15	0.210526	0.05	0.2	0.05	0.1	0.105263	0.166667	0	0.05	0.3	0.05	0.05	0.0952381	0	0.157895	0.105263	0.25	0.1	0	0.2	0.125
Idba_scaffold100309	2499	0	0	0.05	0	0.333333	0.125	0.05	0	0.1	0.05	0.105263	0.15	0	0.1	0.05	0.157895	0	0.15	0.15	0.05	0.1	0	0.047619	0.0526316	0.157895	0.0526316	0	0.05	0	0.05	0.125
Idba_scaffold10034	5556	0.1	0.05	0.1	0.4	0.111111	0.1875	0.05	0.15	0.15	0.15	0.210526	0	0.15	0	0.1	0	0	0.2	0.15	0.05	0	0.25	0.333333	0.157895	0.105263	0.210526	0.0625	0.05	0.1	0.3	0.0625
Idba_scaffold10034	6782	0	0	0	0	0.111111	0	0	0	0	0	0	0	0	0	0	0	0	0	0	0	0	0	0	0	0	0	0	0	0	0	0
Idba_scaffold10034	9725	0	0	0	0	0.111111	0	0	0.05	0	0.05	0	0	0	0.05	0	0	0	0	0	0	0	0	0.047619	0	0	0	0	0	0.1	0	0
Idba_scaffold10034	10401	0	0	0	0	0	0	0	0	0	0	0	0	0	0	0	0	0	0	0	0	0	0	0	0	0	0	0	0	0	0	0
Idba_scaffold100344	2119	0	0	0	0	0.111111	0	0	0	0	0	0.0526316	0	0	0	0.05	0	0	0.05	0	0	0	0	0.047619	0	0	0	0	0	0.1	0	0.3125
Idba_scaffold100347	3294	0.05	0	0	0	0.111111	0	0	0	0	0	0	0	0	0	0	0	0	0.05	0	0	0	0	0	0	0	0	0	0	0	0	0.0625
Idba_scaffold100354	3145	0.1	0.1	0.05	0.05	0.111111	0.25	0.1	0.2	0.2	0.2	0.157895	0.25	0.1	0.15	0.1	0.210526	0.25	0.15	0.05	0.25	0.05	0	0.142857	0.105263	0.0526316	0.0526316	0.125	0.15	0.2	0.15	0.5625
Idba_scaffold10036	11654	0	0	0	0	0.111111	0	0	0	0	0	0	0	0	0	0	0	0	0	0	0	0	0	0	0	0	0	0	0	0	0	0
Idba_scaffold100369	1016	0.05	0.1	0	0.05	0.111111	0	0	0.1	0.05	0	0.0526316	0.05	0	0	0	0	0	0.05	0.05	0	0.05	0.05	0	0.0526316	0	0	0.0625	0	0	0	0
Idba_scaffold100374	3276	0.1	0.1	0.1	0.05	0.333333	0.125	0	0	0.1	0	0.0526316	0.05	0	0	0.05	0	0	0	0	0.05	0	0.05	0.142857	0.105263	0.105263	0.0526316	0.0625	0	0	0.05	0.0625
Idba_scaffold100389	2907	0	0	0.05	0	0.111111	0	0.05	0	0.1	0.05	0.263158	0	0.15	0.1	0.15	0.315789	0	0.25	0.05	0.1	0.05	0.05	0.190476	0.105263	0.105263	0.105263	0	0	0.2	0	0.5
Idba_scaffold100415	3457	0	0	0	0	0.111111	0	0	0	0	0	0	0	0	0.05	0	0	0	0	0	0.05	0.05	0	0	0	0	0.0526316	0.0625	0	0	0	0
Idba_scaffold100416	3574	0	0	0	0	0.111111	0	0	0	0	0	0	0	0	0	0	0	0	0	0	0	0	0	0	0	0	0	0	0	0	0	0
Idba_scaffold100422	1876	0	0	0	0	0.111111	0	0.05	0	0	0	0.105263	0	0	0	0.1	0.105263	0	0.05	0	0	0	0	0.047619	0	0	0	0	0	0	0	0.5625
Idba_scaffold100443	2974	0.1	0.1	0.05	0.1	0.222222	0.0625	0.05	0.1	0.05	0.05	0.0526316	0.1	0.1	0.3	0.1	0.210526	0.25	0.35	0.05	0.15	0.05	0.1	0.285714	0.0526316	0.210526	0	0.0625	0	0	0	0.0625
Idba_scaffold100462	70	0.25	0.45	0.15	0.05	0.444444	0.4375	0.45	0.45	0.2	0	0.157895	0	0	0	0.15	0.0526316	0.0833333	0.05	0	0	0	0.05	0.190476	0	0.210526	0.157895	0.125	0.05	0.2	0.15	0.75
Idba_scaffold100468	1394	0	0	0	0	0.111111	0	0	0	0	0	0	0	0	0	0	0	0	0	0	0	0	0	0	0	0	0	0	0	0	0	0
Idba_scaffold100473	536	0	0	0	0	0.111111	0	0	0	0	0	0	0	0	0	0	0.0526316	0	0	0	0	0	0	0.047619	0	0	0	0	0	0	0	0.0625
Idba_scaffold100480	115	0.05	0.05	0	0	0.222222	0	0	0.05	0	0.05	0.0526316	0.1	0.05	0.05	0.05	0.0526316	0	0	0	0.15	0.1	0.1	0.0952381	0.105263	0.157895	0	0	0	0.1	0.05	0.1875
Idba_scaffold100484	1562	0	0	0	0	0.111111	0	0	0	0	0	0	0	0	0	0	0	0	0	0	0	0	0	0	0	0	0	0	0	0	0	0
Idba_scaffold10049	2234	0	0	0	0	0.111111	0	0	0	0	0	0	0	0	0	0	0	0	0	0	0	0	0	0	0	0	0	0	0	0	0	0.0625
Idba_scaffold10049	8866	0	0	0	0	0.111111	0	0	0	0	0	0	0	0	0	0	0	0	0	0	0	0	0	0	0	0	0	0	0	0	0	0
Idba_scaffold10049	9331	0	0	0	0	0.111111	0	0	0	0	0	0	0	0	0	0	0	0	0	0	0	0	0	0	0	0	0	0	0	0	0	0
Idba_scaffold10049	9823	0	0.05	0.05	0	0.111111	0.125	0.05	0.05	0	0	0.315789	0	0	0.05	0.1	0.421053	0	0.15	0	0	0.05	0.05	0.0952381	0.105263	0	0	0	0.1	0.1	0	0.625
Idba_scaffold100500	3135	0	0.05	0.15	0	0.111111	0	0.1	0.1	0.05	0	0.315789	0	0	0.15	0.1	0.368421	0	0.15	0	0.05	0.1	0	0.238095	0.0526316	0	0	0	0.25	0	0	0.75
Idba_scaffold100500	3682	0.05	0.05	0.05	0.05	0.111111	0	0	0	0.05	0	0.0526316	0	0	0	0	0.0526316	0	0	0	0	0	0	0	0.0526316	0	0.105263	0	0.1	0	0.05	0.125
Idba_scaffold100511	3328	0	0.05	0.05	0.1	0.111111	0	0.1	0	0.1	0.15	0.263158	0.05	0.25	0.3	0.25	0.263158	0.666667	0.2	0.2	0.15	0.15	0.1	0.238095	0.0526316	0.473684	0.0526316	0.0625	0.1	0	0.05	0.125
Idba_scaffold100523	2041	0	0	0	0	0.111111	0.0625	0	0	0	0	0	0	0	0	0	0	0	0.05	0	0	0	0	0.047619	0	0	0	0	0	0	0	0
Idba_scaffold100529	3147	0	0	0	0	0.111111	0	0	0	0	0	0	0	0	0	0	0	0	0	0	0	0	0	0	0	0	0	0	0	0	0	0
Idba_scaffold10053	13184	0	0	0	0	0.111111	0	0	0	0	0	0	0	0	0	0	0	0	0	0	0	0	0	0	0	0	0	0	0	0	0	0
Idba_scaffold100547	4138	0.1	0	0	0	0.111111	0	0.05	0	0.05	0.05	0.0526316	0	0	0.05	0	0.105263	0.166667	0	0	0	0.05	0	0	0.0526316	0.0526316	0.0526316	0	0.05	0.1	0.05	0
Idba_scaffold100548	2314	0	0	0	0.1	0.222222	0.0625	0	0	0	0	0	0	0	0	0	0	0	0	0	0	0	0	0.047619	0	0	0.0526316	0	0	0	0.1	0
Idba_scaffold10055	17645	0.05	0.05	0.05	0	0.444444	0.125	0.1	0.1	0	0	0.526316	0	0	0.1	0.15	0.526316	0	0.2	0.05	0.05	0	0.05	0.238095	0.105263	0	0.0526316	0	0.2	0.2	0	0.75
Idba_scaffold100550	4160	0	0	0	0	0.111111	0	0	0	0	0	0	0	0	0	0	0	0	0.05	0	0	0	0	0	0	0	0	0	0	0	0	0.1875
Idba_scaffold100552	3142	0.1	0.05	0	0.3	0.222222	0.3125	0.15	0.15	0	0.05	0	0.05	0	0.1	0.25	0.0526316	0.0833333	0	0.05	0.05	0.05	0.05	0.047619	0.105263	0.157895	0.105263	0.0625	0	0	0.15	0.1875
Idba_scaffold100554	208	0.05	0.05	0.1	0.15	0.222222	0.1875	0.1	0.15	0.1	0.2	0.0526316	0.15	0.1	0.05	0	0.105263	0	0.05	0.05	0	0.1	0.15	0.0952381	0.0526316	0.0526316	0.157895	0.0625	0.15	0.1	0.05	0
Idba_scaffold100561	944	0	0.05	0	0	0.111111	0.0625	0.05	0.05	0.05	0	0.368421	0	0	0.05	0.15	0.368421	0	0.1	0	0	0	0.05	0.142857	0.105263	0	0	0	0.05	0.2	0	0.6875
Idba_scaffold100561	2034	0	0	0	0	0.111111	0	0	0	0	0	0	0	0	0	0	0	0	0	0	0	0	0	0	0	0	0	0	0	0	0	0
Idba_scaffold10057	10280	0	0	0	0	0.111111	0	0.05	0	0	0	0.157895	0	0	0	0.1	0.210526	0	0.05	0	0	0	0	0.047619	0	0	0	0	0.05	0	0	0.625
Idba_scaffold100583	2273	0.1	0.05	0.25	0.2	0.222222	0.1875	0.1	0.1	0	0.15	0.526316	0.05	0	0.15	0.2	0.578947	0	0.2	0.25	0.05	0.05	0.1	0.333333	0.157895	0.263158	0	0	0.4	0.2	0	0.8125
Idba_scaffold100587	2189	0	0	0	0	0.111111	0	0	0	0	0	0.0526316	0.05	0.05	0	0	0	0	0	0.05	0	0	0	0	0	0	0	0	0	0	0	0
Idba_scaffold1006	15278	0	0	0	0	0.111111	0	0	0	0	0	0	0	0	0	0	0	0	0	0	0	0	0	0	0	0	0	0	0	0	0	0
Idba_scaffold10060	9650	0	0.05	0	0	0.222222	0	0.1	0.05	0	0	0.263158	0	0	0.05	0.15	0.210526	0	0.1	0	0	0	0.05	0.0952381	0.0526316	0	0	0	0.05	0	0	0.6875
Idba_scaffold100606	3025	0	0	0	0	0.111111	0	0	0	0	0	0.157895	0	0.05	0	0.05	0	0.25	0	0	0	0	0	0	0	0	0	0	0	0	0	0.125
Idba_scaffold10061	7775	0	0	0	0	0.222222	0	0.1	0	0	0	0.0526316	0	0	0	0.1	0.105263	0	0.05	0	0	0	0.05	0.142857	0.0526316	0	0.0526316	0	0	0	0	0.5625
Idba_scaffold100616	1630	0	0.05	0.05	0.05	0.111111	0.1875	0.05	0.05	0.05	0.05	0	0	0.05	0.05	0.05	0	0	0	0.1	0	0.1	0.2	0.047619	0.0526316	0.0526316	0.105263	0.125	0.2	0	0.1	0.0625
Idba_scaffold10062	1794	0	0	0	0	0.111111	0	0	0	0	0	0	0	0	0	0	0	0	0	0	0	0	0	0	0	0	0	0	0	0	0	0
Idba_scaffold10063	17751	0	0	0	0	0.111111	0	0	0	0	0	0	0.05	0	0.15	0.05	0	0	0.1	0	0.05	0.05	0.05	0	0	0	0	0	0	0	0	0
Idba_scaffold100634	1566	0.15	0.15	0.05	0.2	0.333333	0.125	0.05	0.05	0.25	0.05	0.105263	0	0.15	0.2	0.35	0.105263	0	0.1	0.1	0.05	0.15	0.05	0.0952381	0.157895	0.157895	0.368421	0.1875	0.2	0.1	0.05	0
Idba_scaffold100635	3330	0	0	0	0	0.111111	0	0	0	0.1	0	0	0	0	0	0	0.0526316	0	0	0	0	0	0	0	0	0	0.0526316	0	0	0	0	0
Idba_scaffold10064	9433	0	0	0	0	0.111111	0	0	0	0	0	0	0	0	0	0	0	0	0	0	0	0	0	0	0	0	0	0	0	0	0	0
Idba_scaffold100641	2296	0	0.05	0	0	0.111111	0	0	0	0	0	0	0	0	0	0	0	0	0	0	0	0	0	0	0	0	0	0	0	0	0.05	0
Idba_scaffold100676	2116	0	0	0	0	0.111111	0	0.05	0	0	0	0	0	0	0	0.15	0.157895	0	0.1	0	0	0	0.05	0.047619	0	0	0	0	0	0	0	0.4375
Idba_scaffold100684	3330	0	0	0	0	0.555556	0.0625	0.1	0.15	0	0.1	0	0	0.35	0	0.1	0	0.166667	0.05	0.2	0.15	0	0	0.0952381	0.105263	0	0.263158	0.0625	0	0	0	0
Idba_scaffold100721	399	0	0.1	0.15	0.05	0.111111	0.0625	0.25	0.05	0.1	0.15	0.421053	0.25	0	0.25	0.15	0.421053	0.0833333	0.15	0.1	0.1	0.2	0.15	0.238095	0.210526	0.105263	0.0526316	0.0625	0.3	0.3	0.05	0.75
Idba_scaffold100735	2391	0	0	0	0	0.111111	0	0	0	0	0	0	0.05	0	0	0	0.0526316	0.166667	0.2	0.05	0.1	0.1	0.1	0.142857	0.105263	0.105263	0.263158	0.25	0.1	0	0	0
Idba_scaffold100736	55	0.05	0.05	0	0	0.555556	0.0625	0	0	0	0.1	0	0	0	0	0	0.0526316	0	0	0.1	0.05	0	0.05	0	0.0526316	0	0	0.0625	0	0	0	0
Idba_scaffold100741	1148	0.05	0.05	0.1	0.05	0.222222	0.125	0	0.1	0.05	0.1	0.105263	0.3	0.15	0.1	0.2	0.157895	0	0.1	0.2	0.1	0.15	0.1	0.0952381	0	0.105263	0.157895	0.0625	0.05	0	0	0.125
Idba_scaffold100756	3702	0	0	0.05	0	0.111111	0	0.1	0	0.05	0	0	0.05	0	0	0.05	0	0	0	0.05	0.05	0	0.05	0	0.105263	0	0.0526316	0	0.05	0	0.1	0
Idba_scaffold100763	1490	0	0	0	0	0.111111	0.0625	0	0	0	0	0	0	0	0	0	0	0	0	0	0	0	0	0	0	0	0	0	0	0	0	0
Idba_scaffold10077	14331	0	0	0	0	0	0	0	0	0	0	0	0	0	0	0	0	0	0	0	0	0	0	0	0	0	0	0	0	0	0	0
Idba_scaffold100777	1852	0	0	0	0	0.111111	0.0625	0.1	0	0	0	0	0	0	0	0	0	0	0	0	0	0	0	0	0	0	0	0	0	0	0	0
Idba_scaffold100777	4063	0.1	0	0	0	0.111111	0.0625	0.15	0	0	0	0	0	0	0	0	0	0	0.05	0	0	0	0	0	0	0	0	0	0	0	0	0.3125
Idba_scaffold10081	12832	0	0	0	0	0.111111	0	0	0	0	0	0	0	0	0	0.05	0	0	0	0	0	0	0	0	0	0	0	0	0	0	0	0
Idba_scaffold100819	1548	0	0	0	0	0.111111	0	0	0	0	0	0	0	0	0	0	0	0	0	0.05	0	0	0	0	0	0	0	0.0625	0	0	0.1	0
Idba_scaffold100823	481	0	0	0	0	0.222222	0	0	0	0	0	0	0	0	0	0	0	0	0	0	0	0	0	0.047619	0	0	0	0	0	0	0	0
Idba_scaffold100830	471	0	0	0	0	0.111111	0	0	0	0	0	0	0	0	0	0	0	0	0	0	0	0	0	0	0	0	0	0	0	0	0	0
Idba_scaffold100830	702	0	0	0	0	0.111111	0	0	0	0	0	0	0	0.05	0	0	0	0	0	0	0	0	0	0	0	0	0	0	0	0	0	0
Idba_scaffold100835	2570	0.05	0.1	0.25	0.15	0.222222	0.25	0.2	0.1	0.05	0	0.578947	0	0	0.1	0.2	0.368421	0	0.2	0	0	0.05	0.05	0.333333	0.105263	0.263158	0	0	0.45	0.1	0	0.8125
Idba_scaffold100844	814	0	0	0	0	0.222222	0	0	0	0	0.1	0	0	0	0	0	0	0	0	0.05	0	0	0.05	0	0	0	0	0.0625	0	0	0	0.125
Idba_scaffold100847	1149	0	0	0	0	0.111111	0	0	0	0	0	0	0	0	0	0	0	0	0	0	0	0	0	0	0	0	0	0	0	0	0	0
Idba_scaffold10087	14447	0	0	0	0	0.111111	0	0	0	0	0	0	0	0	0	0	0	0	0	0	0	0	0	0	0	0	0	0	0	0	0	0
Idba_scaffold100875	854	0.05	0	0.1	0	0.111111	0.0625	0	0	0	0	0	0	0	0	0	0.105263	0	0.05	0.1	0	0	0	0.047619	0.0526316	0	0	0	0	0	0	0.125
Idba_scaffold10088	1226	0	0	0	0	0.111111	0	0	0	0	0	0	0	0	0	0	0	0	0	0	0	0	0	0	0	0	0	0	0	0	0	0
Idba_scaffold100885	1578	0	0	0	0	0.111111	0	0	0	0	0	0	0	0	0	0	0	0	0	0	0.05	0	0	0	0	0	0	0	0	0	0	0
Idba_scaffold10089	7745	0	0	0	0	0.111111	0	0	0	0	0	0	0	0	0	0	0	0	0	0	0	0	0	0	0	0	0	0	0	0	0	0
Idba_scaffold100917	658	0	0.05	0.05	0	0.111111	0	0.05	0.05	0	0	0.0526316	0	0	0	0.1	0.105263	0	0.05	0	0.05	0	0	0	0.0526316	0	0.0526316	0	0.1	0	0	0.5625
Idba_scaffold10092	6451	0.15	0.15	0.3	0.3	0.222222	0.3125	0.1	0.1	0.35	0	0.210526	0.1	0.1	0.05	0.15	0.105263	0.333333	0.15	0.25	0.1	0.3	0.25	0.285714	0.210526	0.210526	0.105263	0.1875	0.1	0.3	0.3	0.3125
Idba_scaffold10092	6806	0	0	0	0	0.111111	0	0	0	0	0	0	0	0	0	0	0	0	0	0	0	0	0	0	0	0	0	0	0	0.1	0	0
Idba_scaffold10092	8958	0.15	0.05	0.1	0.15	0.222222	0.125	0.2	0.05	0.15	0	0.315789	0	0.05	0.1	0.1	0.368421	0.25	0.15	0.05	0.05	0.15	0.25	0.190476	0.263158	0.0526316	0	0.0625	0.15	0.4	0.05	0.625
Idba_scaffold100921	3737	0	0	0	0	0.111111	0.125	0.1	0	0	0	0.263158	0	0	0.05	0.15	0.368421	0	0.2	0	0	0.05	0.05	0.190476	0.105263	0.0526316	0.0526316	0	0.2	0.1	0	0.6875
Idba_scaffold100924	4227	0.1	0	0	0.1	0.111111	0.3125	0.15	0.15	0.1	0.1	0.157895	0.15	0.1	0.1	0.2	0.157895	0	0.05	0.05	0.15	0.2	0.05	0.333333	0.0526316	0.210526	0.0526316	0.0625	0.25	0.1	0.1	0.75
Idba_scaffold100934	40	0	0	0	0	0.111111	0	0	0	0	0	0	0	0	0	0	0	0	0	0	0	0	0	0	0	0	0	0	0	0	0	0
Idba_scaffold100934	2191	0	0	0	0	0.111111	0	0	0	0	0	0	0	0	0	0	0	0	0	0	0	0	0	0	0	0	0	0	0	0	0	0
Idba_scaffold100936	631	0.1	0.2	0.25	0.15	0.111111	0.5	0.35	0.1	0.15	0.2	0.210526	0.25	0.2	0	0.15	0	0.0833333	0.1	0.15	0.15	0.15	0.15	0.0952381	0.157895	0.157895	0.157895	0.1875	0.1	0.1	0.05	0.125
Idba_scaffold10094	15490	0.1	0	0.05	0	0.222222	0	0.05	0.05	0.05	0.1	0.105263	0.05	0.05	0	0	0	0	0.1	0.1	0.1	0	0	0.047619	0	0.0526316	0.0526316	0	0	0.1	0.1	0
Idba_scaffold100946	841	0	0	0	0	0.111111	0	0	0	0	0	0	0	0	0	0	0.0526316	0	0.05	0	0	0	0	0	0	0	0	0	0	0	0	0.0625
Idba_scaffold100949	391	0	0.15	0.05	0	0.111111	0	0.1	0.1	0.05	0.15	0.421053	0.1	0.15	0.15	0.2	0.368421	0.166667	0.15	0.05	0.05	0.1	0.15	0.285714	0.105263	0.210526	0	0.125	0.15	0.1	0	0.625
Idba_scaffold10096	10265	0	0	0	0	0.222222	0	0	0	0.05	0	0	0	0	0	0.05	0.0526316	0	0	0	0	0	0	0	0	0	0	0	0	0	0	0
Idba_scaffold100971	4255	0.2	0	0.05	0.1	0.111111	0.0625	0.2	0	0.2	0.05	0.0526316	0	0	0.1	0.15	0.0526316	0	0.15	0.05	0	0.1	0	0.0952381	0.0526316	0	0	0	0.05	0	0.05	0.5625
Idba_scaffold100980	64	0.05	0.05	0.1	0	0.111111	0	0	0.1	0	0	0.0526316	0	0	0	0	0	0	0	0	0	0	0	0	0.0526316	0	0	0	0	0	0	0
Idba_scaffold1010	10967	0.2	0.05	0	0	0.111111	0.125	0.15	0	0.1	0	0.105263	0	0	0	0	0	0	0	0	0	0	0	0	0	0	0	0.0625	0.1	0.2	0.1	0.25
Idba_scaffold10100	8290	0	0	0	0	0.111111	0	0	0	0	0	0	0	0	0	0	0	0	0	0	0	0	0	0	0	0	0	0	0	0	0	0
Idba_scaffold10101	12123	0	0.05	0.15	0	0.111111	0.1875	0.1	0.05	0.05	0	0.421053	0	0	0.1	0.2	0.421053	0	0.15	0	0	0.05	0.05	0.190476	0.105263	0	0	0	0.1	0.2	0	0.625
Idba_scaffold10101	13216	0	0	0	0	0.111111	0	0	0	0	0	0	0	0	0	0	0	0	0	0	0	0	0	0	0	0	0	0	0	0	0	0
Idba_scaffold10101	14548	0	0	0	0	0.111111	0	0	0	0	0	0	0	0	0	0	0	0	0	0	0	0	0	0	0	0	0	0	0	0	0	0
Idba_scaffold10104	749	0	0.05	0.05	0	0.111111	0	0.1	0	0	0	0.157895	0	0	0.05	0.05	0.157895	0	0.1	0	0	0	0	0.142857	0.0526316	0	0	0	0	0	0	0.4375
Idba_scaffold101052	4153	0	0	0	0	0.111111	0	0	0	0	0	0	0	0	0	0	0	0	0	0	0	0	0	0.047619	0	0	0	0	0	0	0	0
Idba_scaffold101057	307	0	0	0	0	0.222222	0	0	0	0	0	0	0	0	0.1	0	0.105263	0	0.05	0.1	0	0.05	0.05	0.0952381	0	0	0	0	0.05	0	0.05	0
Idba_scaffold10106	9037	0	0	0	0	0.222222	0.0625	0	0	0	0	0	0	0	0	0	0	0	0	0	0	0	0	0	0	0	0	0.0625	0	0	0	0
Idba_scaffold10106	10264	0	0	0	0	0.111111	0	0	0	0	0	0	0	0	0	0.05	0	0	0.05	0	0	0	0	0.047619	0	0	0	0	0	0	0	0.25
Idba_scaffold10107	14589	0	0	0	0	0.111111	0	0	0	0	0	0	0	0	0	0	0	0	0	0	0	0	0	0	0	0	0	0	0	0	0	0
Idba_scaffold10108	4136	0	0	0	0	0.111111	0	0.05	0	0	0	0.157895	0	0	0	0.1	0.315789	0	0.05	0	0	0	0	0.142857	0.105263	0	0	0	0	0	0	0.625
Idba_scaffold10108	4728	0	0	0	0	0.111111	0	0	0	0	0	0.0526316	0	0	0	0.05	0	0	0	0	0	0	0	0.047619	0	0	0	0	0	0	0	0.1875
Idba_scaffold101099	3381	0.05	0.05	0.05	0	0.333333	0.0625	0.05	0.05	0.05	0.05	0.157895	0.05	0.05	0.1	0.1	0.210526	0	0.15	0.05	0.1	0	0	0.238095	0.0526316	0	0	0.0625	0.05	0.1	0.1	0.625
Idba_scaffold10111	3329	0	0	0	0	0	0	0	0	0	0	0	0	0	0	0	0	0	0	0	0	0	0	0	0	0	0	0	0	0	0	0
Idba_scaffold101115	3325	0.05	0	0	0	0.222222	0	0.05	0.05	0	0.05	0.0526316	0.05	0.1	0	0.05	0.210526	0.25	0.1	0.05	0	0.05	0.1	0.047619	0.157895	0.210526	0.0526316	0.125	0	0	0.1	0.125
Idba_scaffold101116	1419	0.05	0	0	0.05	0.222222	0.125	0	0.1	0.05	0.15	0	0.05	0.05	0.05	0.1	0.105263	0	0	0	0.1	0	0.05	0.047619	0	0.0526316	0	0	0	0	0	0.0625
Idba_scaffold10113	11592	0	0	0	0	0.111111	0	0	0	0	0	0	0	0	0	0	0	0	0	0	0	0	0	0	0	0	0	0	0	0	0	0
Idba_scaffold10113	14959	0	0	0	0	0.111111	0.125	0.05	0	0	0.05	0.210526	0.05	0	0	0.1	0.105263	0	0.05	0	0	0	0	0.047619	0	0	0	0	0.05	0	0	0.5
Idba_scaffold101131	1635	0	0.05	0	0	0.111111	0	0.05	0	0	0	0	0	0	0	0.1	0.105263	0	0.05	0	0	0	0	0	0	0	0	0	0	0.1	0	0.4375
Idba_scaffold101131	2973	0	0.05	0.2	0.05	0.222222	0.25	0.15	0.1	0	0.05	0.473684	0	0	0.2	0.2	0.473684	0	0.15	0.1	0.05	0.1	0.15	0.380952	0.157895	0.105263	0.157895	0	0.3	0	0	0.75
Idba_scaffold101132	1230	0.05	0.05	0.1	0.05	0.111111	0.125	0.05	0.25	0.15	0.1	0.0526316	0.05	0	0	0	0.157895	0.166667	0.05	0	0.05	0	0.05	0.047619	0.0526316	0.105263	0	0.125	0.05	0.1	0.05	0.1875
Idba_scaffold101136	1258	0	0	0	0	0.222222	0	0	0	0	0	0.105263	0	0	0	0.05	0.0526316	0	0	0	0	0	0	0.0952381	0	0	0	0	0	0	0	0.5
Idba_scaffold101158	1330	0.3	0.15	0.05	0.15	0.555556	0.375	0.4	0.3	0.25	0.2	0.210526	0.25	0.3	0.1	0.05	0.210526	0.0833333	0.15	0.05	0	0	0.05	0.142857	0.263158	0.210526	0.315789	0.0625	0.1	0.2	0	0.4375
Idba_scaffold101158	4063	0	0	0	0	0.111111	0	0	0	0	0	0.0526316	0	0	0	0	0	0	0	0	0	0	0	0	0	0	0	0	0	0	0	0.125
Idba_scaffold10117	13054	0.05	0.05	0.1	0	0.111111	0.1875	0.1	0.15	0.05	0	0.578947	0	0	0.2	0.15	0.526316	0.166667	0.2	0.05	0.05	0.05	0.15	0.190476	0.210526	0.210526	0	0	0.4	0.1	0	0.75
Idba_scaffold10118	3748	0	0	0	0.05	0.111111	0.0625	0	0	0	0.05	0	0	0	0	0	0	0	0	0	0	0	0.05	0.047619	0	0	0	0	0	0	0	0
Idba_scaffold10118	3946	0	0	0	0	0.111111	0	0	0	0	0	0	0	0	0	0	0	0	0	0	0	0	0	0	0	0	0	0	0	0	0	0
Idba_scaffold10118	4680	0	0.05	0	0	0.222222	0.125	0.1	0.05	0.05	0	0.315789	0	0	0.05	0.1	0.315789	0	0.15	0	0	0.05	0.05	0.190476	0.105263	0	0	0	0.1	0	0	0.625
Idba_scaffold10118	13717	0	0.05	0.05	0.05	0	0.0625	0.05	0	0.05	0.1	0.0526316	0	0	0	0	0	0	0.05	0	0	0	0	0.047619	0	0	0	0	0.05	0.1	0	0
Idba_scaffold101181	3127	0	0	0.05	0	0.111111	0	0	0	0	0	0	0	0	0	0	0	0	0	0	0	0	0	0	0	0	0	0	0	0	0	0
Idba_scaffold101181	4131	0	0	0.2	0	0.222222	0.1875	0.25	0.3	0.3	0	0.105263	0.2	0	0.15	0.15	0.315789	0	0.1	0.3	0.25	0.25	0.2	0.380952	0.157895	0.105263	0.263158	0	0.1	0.3	0	0.1875
Idba_scaffold10119	10075	0	0	0	0	0.111111	0	0	0	0	0	0	0	0.05	0	0.25	0	0	0	0.1	0	0.05	0	0	0	0	0.0526316	0	0	0	0	0
Idba_scaffold10119	10196	0	0	0	0	0.111111	0	0	0	0	0	0	0	0	0	0	0	0	0	0	0	0	0	0	0	0	0	0	0	0	0	0
Idba_scaffold101191	3756	0	0.05	0.05	0	0.111111	0.0625	0.05	0	0.1	0.1	0.315789	0.05	0.1	0.05	0.25	0.368421	0.0833333	0.15	0.05	0	0.1	0.15	0.190476	0.105263	0	0.0526316	0.125	0.1	0.1	0.05	0.6875
Idba_scaffold101195	3210	0.05	0.1	0.05	0	0.111111	0.1875	0.1	0.1	0.1	0.05	0	0	0	0	0.1	0.157895	0	0.05	0	0	0	0.05	0.047619	0	0	0	0	0	0.1	0	0.5625
Idba_scaffold101202	1580	0	0	0	0	0.111111	0	0	0	0	0	0	0	0	0	0	0	0	0	0	0	0	0	0	0	0	0	0	0	0	0	0
Idba_scaffold101202	3179	0	0	0	0	0.111111	0	0	0	0	0	0	0	0	0	0	0	0	0	0	0	0	0	0	0	0	0	0	0	0	0	0
Idba_scaffold101202	3771	0	0.05	0	0	0.111111	0.0625	0.05	0	0	0	0.421053	0	0	0	0.1	0.368421	0	0.1	0	0.05	0	0.1	0.0952381	0.0526316	0	0	0	0.05	0.1	0	0.625
Idba_scaffold101203	2188	0.05	0.05	0.1	0.05	0.333333	0.125	0	0.05	0.1	0.1	0.210526	0	0	0	0.05	0.526316	0.333333	0.15	0.3	0.1	0.15	0.1	0.047619	0.0526316	0.210526	0.157895	0.1875	0.05	0.2	0.05	0.125
Idba_scaffold101204	3431	0	0	0	0	0	0	0	0	0	0	0	0	0	0	0	0	0	0	0	0	0	0	0	0	0	0	0.0625	0	0	0	0
Idba_scaffold10121	4165	0	0	0	0	0.111111	0	0	0	0	0	0.0526316	0	0	0	0.1	0.0526316	0	0.05	0	0	0	0	0	0	0	0	0	0	0	0	0.4375
Idba_scaffold10121	5496	0	0	0	0	0.111111	0	0	0	0	0	0	0	0	0	0	0	0	0	0	0	0	0	0	0	0	0	0	0	0	0	0
Idba_scaffold10121	8691	0	0	0	0	0.111111	0	0	0	0	0	0	0	0	0	0	0	0	0	0	0	0	0	0	0	0	0	0	0	0	0	0
Idba_scaffold10121	11162	0	0	0	0	0.111111	0	0	0	0	0	0	0	0	0	0	0	0	0.05	0	0	0	0	0	0	0	0	0	0	0	0	0
Idba_scaffold101214	3304	0	0	0	0	0	0	0	0	0	0	0	0	0	0	0	0	0	0	0	0	0	0	0	0	0	0	0	0	0	0	0
Idba_scaffold101216	724	0.05	0.1	0.1	0	0.222222	0.3125	0.35	0.1	0	0.2	0.315789	0.1	0.05	0.1	0.1	0.315789	0	0.4	0.2	0.15	0.1	0.15	0.238095	0.105263	0.157895	0.0526316	0.0625	0.15	0.2	0	0.8125
Idba_scaffold101245	1953	0	0	0	0	0.111111	0	0	0	0	0	0	0	0	0	0	0	0	0.05	0	0	0	0	0	0	0	0	0	0	0	0	0
Idba_scaffold101254	3915	0.05	0.1	0.1	0	0.333333	0	0.1	0.1	0.1	0.15	0	0.1	0	0.1	0	0	0	0	0.05	0.05	0	0	0	0.0526316	0.157895	0.210526	0.125	0.1	0.1	0.25	0.3125
Idba_scaffold10126	11679	0	0.05	0.05	0	0.222222	0.0625	0	0	0	0	0.315789	0	0.2	0	0.05	0.0526316	0.0833333	0.1	0.2	0	0.05	0	0.190476	0.105263	0.0526316	0.0526316	0.0625	0.05	0	0.05	0.1875
Idba_scaffold101261	1375	0.1	0	0	0.1	0.111111	0	0	0.1	0.05	0.15	0.263158	0.35	0.15	0.1	0.2	0.105263	0	0	0	0.05	0.05	0.35	0.190476	0.157895	0.105263	0.105263	0.125	0.05	0.1	0.1	0
Idba_scaffold101262	534	0.05	0.05	0	0	0.222222	0	0	0	0.05	0	0.0526316	0.05	0	0	0	0	0	0	0.05	0.05	0	0.05	0.0952381	0.0526316	0.0526316	0	0	0	0	0	0.125
Idba_scaffold101264	1394	0	0.05	0	0	0.111111	0.0625	0.05	0	0	0	0.263158	0	0	0	0.2	0.315789	0	0.1	0	0	0.05	0.05	0.142857	0.105263	0	0	0	0.1	0.1	0	0.625
Idba_scaffold101273	1500	0	0.05	0	0	0.111111	0.0625	0	0	0.05	0	0.210526	0	0	0.1	0.1	0.421053	0	0.1	0	0	0.05	0	0.142857	0	0	0	0	0.1	0	0	0.6875
Idba_scaffold101278	496	0	0	0	0	0	0	0	0	0	0	0	0	0	0	0	0	0	0	0	0	0	0	0	0	0	0	0	0	0	0	0
Idba_scaffold101278	2381	0	0.05	0.05	0	0.333333	0.125	0.05	0.05	0.05	0	0.157895	0	0	0.05	0.1	0.263158	0	0.2	0.05	0.05	0	0.05	0.190476	0.0526316	0	0.0526316	0	0.1	0.2	0	0.5625
Idba_scaffold101282	362	0	0	0	0	0.111111	0	0	0	0	0	0	0	0	0	0.05	0	0	0.05	0	0	0	0	0	0	0	0	0	0	0	0	0.125
Idba_scaffold101283	2008	0	0.05	0	0	0.111111	0.125	0.05	0	0	0	0.263158	0	0	0	0.15	0.315789	0	0.05	0	0	0.05	0	0.0952381	0.105263	0.0526316	0	0	0.15	0.1	0	0.625
Idba_scaffold101292	1455	0.15	0.15	0	0.05	0.444444	0.125	0.15	0.15	0.15	0.3	0.210526	0.2	0.25	0.35	0.2	0.105263	0	0.15	0.15	0.1	0.15	0.1	0.238095	0.315789	0.0526316	0.210526	0.125	0.15	0.2	0.15	0.1875
Idba_scaffold101298	2066	0	0	0	0	0.111111	0	0	0	0	0	0	0	0	0	0	0	0	0	0	0	0	0	0	0	0	0	0	0	0	0	0
Idba_scaffold10130	7347	0	0	0	0	0.111111	0.0625	0	0	0	0	0	0	0	0	0	0	0	0	0	0	0	0	0	0	0	0	0.0625	0	0	0	0
Idba_scaffold101303	449	0	0	0	0	0.111111	0	0	0.05	0	0	0.0526316	0	0	0	0	0	0	0.05	0.05	0	0	0.05	0.047619	0.0526316	0	0.0526316	0.0625	0	0	0	0
Idba_scaffold101325	2254	0	0	0	0	0.111111	0	0.05	0	0	0	0	0	0	0	0.1	0.105263	0	0.05	0	0	0	0	0.0952381	0	0	0	0	0	0	0	0.4375
Idba_scaffold101325	2569	0	0	0	0	0.111111	0.125	0	0	0	0.05	0	0	0.05	0	0	0.0526316	0	0.05	0.05	0.05	0	0	0	0.105263	0.0526316	0	0	0	0	0	0.125
Idba_scaffold101352	230	0	0	0	0	0.111111	0	0	0	0	0	0	0	0	0	0	0	0	0	0	0	0	0	0	0	0	0	0	0	0	0	0
Idba_scaffold101361	1922	0.25	0.05	0.1	0.05	0.444444	0.25	0.1	0.15	0.25	0.25	0.0526316	0.1	0.35	0	0.2	0.0526316	0.0833333	0.15	0.25	0.2	0.15	0.3	0.142857	0.105263	0	0.210526	0.0625	0.05	0.1	0.1	0
Idba_scaffold101369	4034	0	0.25	0.05	0.2	0.444444	0	0.05	0.1	0.2	0.25	0.105263	0.15	0.1	0.25	0.2	0.421053	0.333333	0.1	0.3	0.3	0.25	0.2	0.238095	0	0.105263	0.0526316	0.25	0.05	0.1	0.15	0.0625
Idba_scaffold101373	69	0	0	0.15	0	0.111111	0	0	0.15	0	0	0.0526316	0	0	0	0	0	0	0.15	0	0	0.05	0	0.047619	0	0	0	0	0.05	0	0	0
Idba_scaffold101373	678	0.2	0.15	0	0	0.111111	0.1875	0.05	0.1	0.05	0	0.0526316	0.1	0.1	0.25	0.55	0.0526316	0	0.05	0	0.1	0.05	0.05	0.0952381	0	0.0526316	0.210526	0.625	0.15	0	0.15	0.1875
Idba_scaffold101376	4005	0.2	0.2	0.1	0.2	0.333333	0	0.1	0.3	0.25	0.25	0.0526316	0.3	0.15	0.25	0.15	0.315789	0.0833333	0.25	0.15	0.1	0.4	0.1	0.142857	0.0526316	0.157895	0.105263	0.125	0.1	0.3	0.15	0.375
Idba_scaffold101391	3723	0	0	0	0	0.111111	0	0	0	0	0	0	0	0	0	0	0	0	0	0	0	0	0	0	0	0	0	0	0	0	0	0
Idba_scaffold101398	3028	0	0	0.05	0	0.111111	0	0	0	0	0	0.105263	0.05	0.05	0	0.05	0.0526316	0	0.1	0	0	0	0.05	0.0952381	0	0	0	0.0625	0.1	0	0	0.125
Idba_scaffold1014	43938	0	0	0	0	0.111111	0	0	0	0	0	0	0.2	0.05	0.05	0.05	0	0	0.05	0.05	0	0.05	0.05	0	0	0	0	0	0.05	0	0.05	0
Idba_scaffold10140	9531	0	0.05	0	0	0.222222	0.125	0.1	0.05	0.05	0	0.315789	0	0	0.1	0.1	0.263158	0	0.05	0	0	0	0.05	0.0952381	0.105263	0	0	0	0.05	0.1	0	0.625
Idba_scaffold101418	2646	0	0	0	0	0.111111	0	0	0	0	0	0	0.05	0	0.05	0	0	0	0	0	0	0.05	0.05	0	0	0	0	0.0625	0	0	0.05	0
Idba_scaffold101431	3564	0	0.05	0.05	0.15	0.222222	0.0625	0	0.05	0.05	0	0.0526316	0	0	0.05	0.05	0	0.0833333	0.05	0	0	0.15	0	0.047619	0	0.0526316	0.0526316	0	0.05	0	0	0
Idba_scaffold101447	3982	0	0.15	0.05	0.05	0.333333	0.125	0.05	0.1	0.1	0.1	0.105263	0.05	0.15	0.15	0.35	0.105263	0.166667	0.1	0.15	0	0.25	0	0.0952381	0.0526316	0.105263	0	0	0	0	0.1	0.0625
Idba_scaffold10146	3620	0	0	0	0	0.111111	0	0	0	0	0	0	0	0.05	0	0	0.0526316	0	0	0.05	0	0	0	0.047619	0	0	0	0	0	0	0	0
Idba_scaffold101468	2984	0	0	0.05	0	0.111111	0.0625	0.05	0	0	0	0	0.05	0.05	0.05	0	0	0	0	0.05	0	0	0.05	0.047619	0	0	0.0526316	0	0	0	0.05	0
Idba_scaffold101476	1844	0	0	0	0	0.111111	0	0	0	0	0	0.0526316	0	0	0.05	0	0.105263	0	0.05	0	0	0	0	0	0	0	0	0	0	0	0	0.125
Idba_scaffold10149	7042	0.05	0.1	0.05	0.05	0.333333	0.125	0.05	0.05	0	0	0.0526316	0.15	0.05	0	0.1	0	0.0833333	0.05	0.1	0.1	0	0	0	0	0.157895	0.105263	0	0.05	0.1	0	0.0625
Idba_scaffold101491	1810	0	0	0	0	0.111111	0.125	0	0	0	0.05	0.0526316	0.05	0	0.05	0.05	0.0526316	0	0	0	0.15	0.05	0.05	0.0952381	0	0.0526316	0.105263	0.0625	0	0	0.05	0.125
Idba_scaffold101497	1147	0	0	0	0	0.111111	0	0	0	0	0	0	0	0	0	0	0	0	0	0	0	0	0	0	0	0	0	0	0	0	0	0.125
Idba_scaffold101498	1088	0	0	0	0	0.111111	0	0	0	0	0	0	0	0	0	0	0	0	0	0	0	0	0	0	0	0	0	0	0	0	0	0
Idba_scaffold101501	2225	0	0	0	0	0.111111	0	0	0	0	0	0	0	0	0	0	0	0	0	0	0	0	0	0	0	0	0	0	0	0	0	0
Idba_scaffold101501	2433	0	0	0	0	0.111111	0	0	0	0	0	0	0	0	0	0	0	0	0	0	0	0	0	0	0	0	0	0	0	0	0	0
Idba_scaffold10151	4181	0	0	0	0	0.111111	0.125	0	0	0	0.05	0.0526316	0	0.05	0	0.05	0.0526316	0	0.15	0	0	0	0.1	0.047619	0	0	0	0	0	0	0.05	0.625
Idba_scaffold10151	6540	0	0	0	0	0.111111	0	0	0	0	0	0	0	0	0	0	0	0	0	0	0	0	0	0	0	0	0	0	0	0	0	0
Idba_scaffold10151	10189	0	0	0	0	0.111111	0	0	0	0	0	0	0	0	0	0	0	0	0	0	0	0	0	0	0	0	0	0	0	0	0	0
Idba_scaffold10151	11582	0	0	0	0	0.111111	0	0	0	0	0	0	0	0	0	0	0	0	0	0	0	0	0	0	0	0	0	0	0	0	0	0
Idba_scaffold10151	13681	0.15	0.1	0.05	0.1	0.333333	0.25	0.2	0.25	0.3	0.05	0.157895	0.25	0.4	0.05	0.1	0	0	0.3	0.45	0.3	0.1	0.4	0.285714	0.210526	0.105263	0.263158	0	0.05	0	0.05	0
Idba_scaffold101511	3406	0	0	0	0	0	0	0	0	0	0	0	0	0	0	0	0	0	0	0	0	0	0	0	0	0	0	0	0	0	0	0
Idba_scaffold101517	1478	0	0	0	0	0	0	0	0	0	0	0	0	0	0	0	0	0	0	0	0	0	0	0	0	0	0	0	0	0	0	0
Idba_scaffold101536	108	0	0	0	0	0	0	0	0	0	0	0	0	0	0	0.05	0	0.0833333	0	0	0	0	0	0.047619	0	0	0	0	0	0	0	0.125
Idba_scaffold101548	2106	0	0	0	0	0.111111	0	0	0	0	0	0	0	0	0	0	0	0	0	0	0	0	0	0	0	0	0	0	0	0	0	0
Idba_scaffold101561	11	0.1	0.05	0	0	0.222222	0	0.15	0.05	0.1	0.15	0.157895	0.05	0.05	0.1	0.1	0	0	0	0.15	0.1	0.05	0.1	0.047619	0.105263	0.105263	0.0526316	0.125	0.05	0	0.05	0.125
Idba_scaffold101581	2557	0	0.05	0.1	0	0.111111	0.1875	0.05	0.2	0.1	0.05	0.0526316	0	0	0.05	0	0.0526316	0	0.1	0	0.05	0	0.05	0.190476	0	0.157895	0.210526	0	0.05	0	0	0.25
Idba_scaffold101591	3489	0	0	0	0	0.111111	0	0.05	0	0	0	0	0	0	0	0	0	0	0	0	0	0	0	0	0	0	0	0	0	0	0	0
Idba_scaffold101603	1326	0	0	0	0	0.111111	0	0	0	0	0	0	0	0	0	0	0	0	0	0	0.05	0	0	0	0	0	0	0	0	0	0	0
Idba_scaffold101606	937	0	0	0	0	0.222222	0	0.05	0	0.05	0	0	0	0.05	0	0	0	0	0	0.05	0	0	0	0.0952381	0	0	0	0.0625	0	0	0	0
Idba_scaffold101620	639	0.15	0.3	0.25	0.05	0.111111	0.125	0.15	0.15	0.15	0.05	0.368421	0	0	0.05	0.15	0.368421	0.5	0.15	0.05	0.15	0.2	0.05	0.142857	0.210526	0.210526	0.0526316	0	0.35	0.2	0.2	0.5625
Idba_scaffold101628	1548	0.05	0.05	0	0	0.111111	0.125	0.05	0.05	0	0.05	0.105263	0	0	0	0	0	0.25	0	0	0	0.05	0	0	0.0526316	0.0526316	0.0526316	0	0	0	0	0
Idba_scaffold101644	4023	0.05	0.15	0.15	0	0.222222	0.0625	0	0.1	0	0.05	0.0526316	0.2	0.1	0	0.05	0.105263	0.25	0.1	0.2	0.1	0.05	0.1	0.0952381	0.0526316	0	0	0.1875	0.05	0	0.15	0.125
Idba_scaffold101646	3076	0	0	0	0	0.111111	0	0	0	0	0	0	0	0	0.05	0.1	0.157895	0	0.15	0	0	0.05	0	0.0952381	0	0	0	0	0	0	0	0.5
Idba_scaffold101650	3187	0.05	0	0	0	0.111111	0	0	0	0.05	0	0	0.05	0.1	0	0.05	0	0	0.05	0.1	0.05	0.05	0.05	0.047619	0	0	0.0526316	0	0	0	0	0
Idba_scaffold101653	1965	0.05	0	0	0	0.111111	0.0625	0	0	0	0	0	0	0	0	0	0	0	0	0	0	0.05	0	0	0	0.0526316	0.0526316	0.0625	0.05	0.1	0	0
Idba_scaffold101667	748	0	0.05	0.1	0.05	0.222222	0	0.1	0.05	0.1	0.05	0.157895	0	0	0	0.1	0.105263	0.0833333	0.1	0.05	0	0	0.05	0.142857	0	0	0	0	0.05	0	0	0.4375
Idba_scaffold101687	2229	0	0.05	0	0.1	0.111111	0	0	0	0.05	0.1	0.0526316	0	0	0	0.05	0.0526316	0	0.1	0	0	0	0	0.047619	0	0	0	0.1875	0	0	0.1	0
Idba_scaffold101691	1338	0	0	0	0	0.111111	0	0	0	0	0	0	0	0	0	0	0	0	0	0.1	0	0	0.05	0	0	0	0	0	0	0	0	0
Idba_scaffold101708	3664	0	0	0	0	0.111111	0	0	0	0	0	0	0	0	0	0	0	0	0	0	0	0	0	0	0	0	0	0	0	0	0	0
Idba_scaffold101708	4151	0.05	0.05	0.1	0	0.111111	0.0625	0.05	0.05	0	0.1	0.210526	0	0	0.05	0.1	0.263158	0	0.1	0	0	0.05	0.05	0.190476	0.105263	0.0526316	0	0	0.1	0	0	0.625
Idba_scaffold10171	4999	0	0	0	0	0.111111	0	0	0	0	0	0	0	0	0	0	0	0	0	0	0	0	0	0	0	0	0	0	0	0	0	0
Idba_scaffold101711	939	0	0	0	0	0	0	0	0	0	0	0	0	0	0	0	0	0	0	0	0	0	0	0	0	0	0	0	0	0	0	0
Idba_scaffold101718	1417	0	0	0	0	0	0	0	0	0	0	0	0	0	0	0.1	0.0526316	0	0.05	0	0	0	0	0	0	0	0	0	0	0	0	0.0625
Idba_scaffold10172	5883	0	0	0	0	0.111111	0	0	0	0	0	0	0	0	0	0	0	0	0	0	0	0	0	0	0	0	0	0	0	0	0	0
Idba_scaffold101729	1157	0	0	0	0	0.111111	0	0	0	0	0	0	0	0	0	0.05	0	0	0.05	0	0	0	0	0	0	0	0	0	0	0	0	0.0625
Idba_scaffold101739	2022	0	0	0	0	0.111111	0	0	0	0	0	0	0	0	0	0	0	0	0	0	0	0	0	0	0	0	0	0	0	0	0	0
Idba_scaffold101740	1808	0	0	0	0	0.111111	0	0	0	0	0	0.0526316	0	0	0	0	0	0	0.05	0	0	0	0	0	0	0	0	0	0	0	0	0.1875
Idba_scaffold101743	656	0	0	0	0	0.111111	0	0	0	0	0	0	0	0	0	0	0	0	0	0	0	0	0	0	0	0	0	0	0	0	0	0
Idba_scaffold101744	3557	0	0	0.05	0.1	0.222222	0.125	0.1	0	0.2	0.05	0.210526	0	0.05	0	0.1	0.210526	0	0.05	0	0	0	0.1	0.190476	0	0.105263	0	0	0.15	0.3	0	0.5625
Idba_scaffold101753	2551	0	0	0	0	0.111111	0	0	0	0	0	0	0	0	0	0	0	0	0	0	0	0	0	0	0	0	0	0	0	0	0	0
Idba_scaffold101779	1538	0	0	0	0	0.111111	0	0	0	0	0	0	0	0	0	0	0	0	0	0	0	0	0	0	0	0	0	0	0	0	0	0
Idba_scaffold101779	2500	0.05	0.05	0.2	0.1	0.222222	0.4375	0.4	0.25	0.35	0.1	0	0.05	0	0.2	0.15	0.210526	0	0.3	0.3	0.3	0.1	0.05	0.238095	0.157895	0.263158	0.263158	0	0.25	0.2	0	0
Idba_scaffold101779	2799	0.1	0	0	0	0.111111	0.0625	0	0	0	0	0	0	0	0	0	0	0	0	0	0	0	0	0	0	0	0	0	0	0	0	0
Idba_scaffold101780	1470	0.05	0	0	0	0.111111	0.0625	0	0	0	0	0	0	0	0	0	0	0	0	0	0	0	0	0	0	0	0.105263	0	0	0	0	0.125
Idba_scaffold1018	47875	0	0	0	0	0.333333	0	0	0	0	0	0	0	0	0	0	0	0	0.05	0.05	0	0.05	0	0.047619	0.0526316	0	0	0	0	0	0	0.0625
Idba_scaffold10180	6444	0	0	0	0	0.111111	0	0.05	0	0	0	0	0	0	0	0.1	0.210526	0	0	0	0	0	0	0	0	0	0	0	0	0	0	0.25
Idba_scaffold101802	161	0	0	0	0	0.111111	0	0	0	0	0	0	0	0	0	0	0	0	0	0	0	0	0	0	0	0	0	0	0	0	0.05	0
Idba_scaffold101816	3758	0.05	0	0	0	0.111111	0	0	0	0	0	0	0	0	0	0.05	0	0	0	0	0	0	0	0	0	0	0	0	0	0	0	0.125
Idba_scaffold10182	10733	0	0	0	0	0.111111	0	0	0	0	0	0	0	0	0	0	0	0	0	0	0	0	0	0	0	0	0	0	0	0	0	0
Idba_scaffold101832	2716	0	0	0	0	0	0	0	0	0	0	0	0	0	0	0	0	0	0	0	0	0	0	0	0	0	0	0	0	0	0	0
Idba_scaffold101837	2619	0.05	0.15	0.15	0	0.222222	0.25	0.25	0.15	0.05	0.1	0.473684	0.05	0.05	0.15	0.15	0.578947	0.166667	0.15	0.15	0.2	0.2	0.05	0.238095	0.210526	0.0526316	0.0526316	0.125	0.45	0.3	0	0.6875
Idba_scaffold10184	10145	0	0	0.05	0	0.111111	0	0	0	0	0.05	0	0.05	0.05	0	0.05	0.105263	0.0833333	0.05	0	0	0.05	0	0.142857	0	0.0526316	0	0.0625	0	0	0	0.4375
Idba_scaffold101841	1726	0.1	0.05	0.2	0.1	0.444444	0.0625	0.1	0.05	0.05	0.05	0.105263	0.2	0.1	0.1	0.15	0.421053	0.166667	0.1	0.25	0.2	0.2	0.1	0.142857	0.210526	0.157895	0.315789	0	0.25	0.1	0.1	0.25
Idba_scaffold101850	3666	0	0	0	0	0.111111	0	0.05	0	0	0	0.0526316	0	0	0	0.05	0.157895	0.0833333	0	0	0	0	0.05	0.0952381	0.0526316	0	0	0	0.05	0	0	0.625
Idba_scaffold101867	2010	0	0	0	0	0.111111	0	0	0	0	0	0	0	0	0	0	0	0	0	0	0	0	0	0	0	0	0	0	0	0	0	0
Idba_scaffold101869	1418	0	0	0	0	0.111111	0	0	0	0	0	0	0	0	0	0	0	0	0	0	0	0	0	0	0	0	0	0	0	0	0	0
Idba_scaffold10187	14029	0	0	0	0	0.111111	0	0	0	0	0	0	0	0	0	0	0	0	0.05	0	0	0	0	0	0	0	0	0	0	0	0	0.0625
Idba_scaffold101889	2683	0.05	0	0	0	0.111111	0	0	0	0	0	0	0	0	0	0	0	0	0	0	0	0	0	0	0	0	0	0	0	0	0	0
Idba_scaffold101892	3219	0	0	0	0	0.111111	0	0	0	0	0	0	0	0	0	0	0	0	0	0	0	0	0	0	0	0	0	0	0	0	0	0
Idba_scaffold1019	7398	0.05	0.05	0.05	0	0.111111	0.1875	0.15	0.05	0.05	0.05	0.526316	0	0	0.05	0.2	0.421053	0	0.15	0	0	0.05	0.05	0.285714	0.105263	0.105263	0	0	0.25	0.1	0	0.75
Idba_scaffold1019	10095	0	0	0	0	0.111111	0	0	0	0	0	0	0	0	0	0	0	0	0	0.05	0	0	0	0	0	0	0	0.125	0.05	0	0	0
Idba_scaffold10191	8511	0	0	0	0	0.111111	0	0	0	0	0	0	0	0	0	0	0	0	0	0	0	0	0	0	0	0	0	0	0	0	0	0
Idba_scaffold10191	14008	0	0	0	0	0.111111	0	0	0	0	0	0	0	0	0	0	0	0	0	0	0	0	0	0	0	0	0	0	0	0	0	0
Idba_scaffold10191	14571	0	0	0	0	0.111111	0	0	0	0	0	0	0	0	0	0	0	0	0	0	0	0	0	0	0	0	0	0.0625	0	0	0	0
Idba_scaffold101912	768	0	0	0	0	0.111111	0	0	0	0	0	0	0	0	0	0	0	0	0	0	0	0	0	0	0	0	0	0	0	0	0	0.0625
Idba_scaffold101913	688	0	0	0	0	0.111111	0	0	0	0	0	0	0	0	0	0	0	0	0	0	0	0	0	0	0	0.0526316	0	0	0	0	0	0
Idba_scaffold101913	2981	0	0	0	0	0.111111	0.0625	0.05	0.05	0.05	0	0.263158	0	0	0	0.15	0.210526	0	0.05	0	0	0.05	0.05	0.190476	0	0	0	0	0.05	0	0	0.5625
Idba_scaffold101919	910	0	0	0	0	0.111111	0	0	0	0	0	0	0	0	0	0	0	0	0	0	0	0	0	0	0	0	0	0	0	0	0	0
Idba_scaffold10192	11327	0	0	0	0.05	0.222222	0	0	0	0	0	0	0	0	0	0	0	0	0	0	0	0	0	0	0	0	0	0	0	0	0	0
Idba_scaffold101921	3686	0.05	0.05	0	0	0.111111	0	0	0.05	0	0	0	0	0	0.05	0	0	0	0.05	0.05	0	0	0.05	0.0952381	0.0526316	0	0.0526316	0	0	0	0.1	0.0625
Idba_scaffold101928	796	0	0	0.05	0	0.111111	0	0	0	0.05	0	0.105263	0	0.05	0.1	0	0.0526316	0	0.1	0.05	0.1	0.05	0	0	0.105263	0.0526316	0.0526316	0	0.1	0	0.05	0.125
Idba_scaffold101937	2469	0.05	0.05	0	0	0.222222	0.125	0.1	0.05	0.05	0.05	0.315789	0	0	0	0.1	0.473684	0	0.2	0.05	0	0.1	0.05	0.238095	0.105263	0	0.105263	0	0.1	0.1	0	0.625
Idba_scaffold101945	273	0	0	0	0	0.111111	0	0	0	0	0	0	0	0	0	0	0	0	0	0	0	0	0	0	0	0	0	0.0625	0	0	0	0
Idba_scaffold101946	2952	0	0.05	0	0	0	0	0	0	0	0	0.210526	0	0	0	0.1	0.157895	0	0.05	0	0	0.05	0.05	0.047619	0.105263	0	0	0	0.05	0	0	0.4375
Idba_scaffold101947	582	0.1	0.35	0.2	0.15	0.111111	0.1875	0.05	0.15	0.2	0.25	0.263158	0.1	0.15	0.2	0.15	0.157895	0.0833333	0.1	0.15	0.1	0.05	0.15	0.142857	0	0.157895	0.157895	0.0625	0.35	0.3	0.1	0.125
Idba_scaffold10196	1350	0	0	0.05	0	0.111111	0.0625	0.1	0.05	0.05	0	0	0.05	0.05	0.05	0	0	0	0	0	0	0	0	0	0.0526316	0	0	0	0.05	0	0	0.0625
Idba_scaffold101969	1490	0	0	0	0	0.222222	0.0625	0	0	0	0	0	0	0	0	0	0	0	0.1	0.05	0.05	0	0	0	0	0	0	0	0	0	0	0.0625
Idba_scaffold10197	16318	0	0	0	0	0.222222	0	0	0.05	0	0	0.0526316	0	0	0	0	0	0	0	0.15	0	0	0	0	0	0	0	0	0	0	0	0
Idba_scaffold10198	10979	0	0.05	0	0.1	0.111111	0.0625	0.1	0.05	0.1	0.15	0	0.1	0	0.05	0	0	0	0.1	0.15	0.05	0.15	0	0.0952381	0.210526	0.0526316	0.105263	0.0625	0.15	0	0.15	0.0625
Idba_scaffold101994	1651	0	0	0	0	0.111111	0	0	0	0	0	0	0	0	0	0	0	0	0.05	0	0	0	0.05	0	0	0	0	0.0625	0	0	0	0
Idba_scaffold10200	1646	0	0.05	0	0	0.111111	0	0.05	0	0	0	0.0526316	0	0	0	0.15	0.105263	0	0.05	0	0	0	0	0.142857	0	0	0	0	0	0	0	0.625
Idba_scaffold10200	5832	0	0	0	0	0.111111	0	0	0	0	0	0	0	0	0	0	0	0	0	0	0	0	0	0	0	0	0	0	0	0	0	0
Idba_scaffold10203	920	0	0	0	0	0.111111	0	0	0	0	0	0	0	0	0	0	0	0	0	0.05	0	0	0	0	0	0	0	0	0	0	0	0
Idba_scaffold10203	2553	0	0	0	0	0.111111	0	0	0	0	0	0	0	0	0	0	0	0	0	0	0	0	0	0	0	0	0	0.0625	0	0	0	0
Idba_scaffold10203	11958	0	0	0	0	0.111111	0	0	0	0	0	0	0	0	0	0	0	0	0	0	0	0	0	0	0	0	0	0	0	0	0	0
Idba_scaffold102031	211	0	0	0	0	0.111111	0	0	0	0	0	0.0526316	0	0	0	0.05	0	0	0.05	0	0	0	0	0	0	0	0	0	0	0	0	0.0625
Idba_scaffold102035	3988	0	0	0	0	0.111111	0	0	0	0	0	0	0	0	0	0	0	0	0	0	0	0	0	0	0	0	0	0	0	0	0	0
Idba_scaffold102043	126	0	0	0	0	0.222222	0	0	0	0	0	0	0	0.05	0	0.05	0	0	0	0	0.05	0	0	0	0	0	0	0	0	0	0.05	0.0625
Idba_scaffold10205	4343	0	0	0	0	0.111111	0	0	0	0	0	0	0	0	0	0	0	0	0	0	0	0	0	0	0	0	0	0	0	0	0	0
Idba_scaffold102058	1387	0	0	0	0	0.111111	0	0	0	0	0	0	0	0	0	0	0	0	0	0	0	0	0	0	0	0	0	0	0	0	0	0
Idba_scaffold102062	1686	0	0	0	0	0.111111	0	0.05	0	0	0	0	0	0	0	0.1	0.157895	0	0.05	0	0	0	0	0.047619	0	0	0	0	0	0	0	0.625
Idba_scaffold102083	1189	0	0.15	0.05	0.1	0.222222	0.125	0.05	0.15	0.05	0.05	0.0526316	0.15	0.1	0.05	0.2	0.105263	0	0	0.05	0	0.05	0.05	0.0952381	0	0.157895	0.157895	0	0	0.1	0.1	0
Idba_scaffold102088	691	0	0	0	0	0.111111	0	0.05	0	0	0	0.0526316	0	0	0	0.1	0.105263	0	0.05	0	0	0	0	0.190476	0	0	0	0	0	0	0	0.5
Idba_scaffold102089	1942	0	0	0	0	0.111111	0	0	0	0	0	0	0	0	0	0	0	0	0	0	0	0	0	0	0.0526316	0	0	0	0	0	0	0
Idba_scaffold10209	12290	0	0	0	0.05	0.111111	0	0.05	0.05	0	0	0.263158	0	0	0	0.15	0.368421	0	0.1	0	0	0	0	0.0952381	0.0526316	0.0526316	0	0	0.1	0	0	0.625
Idba_scaffold102091	2966	0	0	0.05	0	0.111111	0.125	0.1	0.05	0.05	0	0.473684	0	0	0.05	0.15	0.315789	0	0.15	0	0	0.05	0.05	0.190476	0.105263	0.0526316	0	0	0.1	0	0	0.6875
Idba_scaffold10210	590	0	0	0	0	0.111111	0	0	0	0	0	0	0	0	0	0	0	0	0	0	0	0	0	0	0	0	0	0	0	0	0	0
Idba_scaffold10210	6108	0	0	0	0	0.222222	0.0625	0	0	0	0	0	0	0.05	0	0	0.0526316	0	0	0.05	0	0.05	0.05	0.047619	0	0	0	0	0	0	0	0
Idba_scaffold102109	3992	0.05	0.1	0	0	0.111111	0.0625	0	0	0	0	0.0526316	0.05	0	0	0	0	0	0	0	0.05	0	0	0.047619	0.0526316	0	0	0	0	0	0	0.0625
Idba_scaffold102113	196	0	0	0	0	0.111111	0.0625	0.05	0	0.05	0	0	0	0	0	0.1	0.105263	0	0.05	0	0	0	0.05	0.0952381	0	0	0	0	0	0	0	0.4375
Idba_scaffold102128	2288	0	0	0.05	0	0.111111	0.125	0.05	0	0.05	0	0.315789	0	0	0	0.15	0.421053	0	0.1	0	0	0.05	0.05	0.190476	0.0526316	0	0.0526316	0	0.35	0.1	0	0.625
Idba_scaffold102128	3574	0	0	0	0	0.111111	0	0	0	0	0	0	0	0	0	0	0	0	0	0	0	0	0	0	0	0	0	0	0	0	0	0
Idba_scaffold102130	947	0.05	0.1	0.05	0	0.222222	0.125	0.1	0.05	0.1	0.05	0	0.05	0.05	0.05	0.1	0.105263	0	0.05	0.1	0	0.05	0	0.142857	0.0526316	0.0526316	0	0.1875	0.05	0	0	0.25
Idba_scaffold102146	1407	0.05	0	0	0	0.222222	0	0	0	0	0	0	0	0.05	0	0	0	0	0	0.05	0	0	0.05	0	0	0.0526316	0	0	0	0	0	0
Idba_scaffold102146	1880	0.05	0	0	0	0.222222	0	0	0	0	0	0	0	0.05	0	0	0	0	0	0	0	0	0.05	0	0	0.0526316	0	0	0	0	0	0
Idba_scaffold102153	115	0	0	0	0	0.111111	0	0.05	0	0	0	0.0526316	0.05	0	0.05	0.1	0.0526316	0.0833333	0.05	0	0	0	0	0.047619	0	0	0.0526316	0.0625	0	0	0	0.4375
Idba_scaffold102157	845	0	0	0	0	0.111111	0	0	0	0	0	0	0	0	0	0	0	0	0.05	0	0	0	0	0	0	0	0	0	0	0	0	0.0625
Idba_scaffold102161	3851	0.15	0.25	0.05	0.1	0.111111	0.125	0.1	0.05	0.25	0.1	0.263158	0.15	0.1	0.2	0.15	0.368421	0.166667	0.15	0	0.1	0.05	0.1	0.047619	0.157895	0.105263	0.105263	0	0.15	0.1	0.1	0.5
Idba_scaffold102167	155	0	0	0.05	0	0.111111	0	0	0	0	0	0	0	0	0.05	0.05	0.0526316	0	0	0	0	0	0.05	0	0	0	0	0	0	0	0	0
Idba_scaffold102167	821	0	0	0	0	0.111111	0	0	0	0	0	0	0	0	0	0	0	0	0	0	0	0	0	0	0	0	0	0	0	0	0	0
Idba_scaffold102172	1117	0	0.05	0.1	0	0.222222	0.125	0.1	0.05	0.05	0.05	0.263158	0.15	0.1	0.15	0.2	0.473684	0.25	0.25	0.15	0.25	0.35	0.25	0.333333	0	0.0526316	0	0.125	0.15	0.2	0.05	0.625
Idba_scaffold102177	984	0.05	0.05	0	0	0.111111	0	0	0	0	0	0.105263	0.1	0.15	0.35	0.25	0.210526	0.0833333	0.1	0.1	0.4	0.2	0.15	0.190476	0.0526316	0.105263	0.0526316	0.125	0.15	0	0	0.125
Idba_scaffold102179	3307	0	0	0	0	0.111111	0	0	0	0	0	0.0526316	0	0	0	0	0	0	0.05	0	0	0	0	0	0	0	0	0	0	0	0	0.1875
Idba_scaffold102180	3241	0	0	0	0	0.111111	0	0	0	0	0	0	0	0	0	0	0	0	0	0	0	0	0	0	0	0	0	0	0	0	0	0
Idba_scaffold10219	996	0	0	0	0	0.222222	0.0625	0.05	0.05	0	0	0.263158	0	0	0.05	0.05	0.421053	0	0.1	0	0	0	0.05	0.0952381	0.0526316	0	0	0	0.15	0.1	0	0.4375
Idba_scaffold102191	363	0.1	0.2	0.2	0.25	0.444444	0.1875	0.15	0.15	0.3	0.15	0.263158	0.15	0.05	0	0.25	0	0.0833333	0.15	0.1	0.05	0.1	0.15	0.190476	0.157895	0.105263	0.105263	0.25	0.25	0.1	0.35	0.125
Idba_scaffold102195	1443	0	0.3	0.05	0.05	0.222222	0.1875	0.3	0.05	0.15	0.05	0.473684	0	0.1	0.1	0.2	0.526316	0.0833333	0.15	0.1	0	0.25	0.05	0.238095	0.263158	0.210526	0	0.0625	0.4	0.3	0.05	0.75
Idba_scaffold102196	3644	0	0	0	0	0.111111	0	0	0	0	0	0	0	0	0	0	0	0	0	0	0	0	0	0	0	0	0	0	0	0	0	0.1875
Idba_scaffold102199	276	0.3	0.1	0	0.35	0.222222	0.3125	0.2	0.1	0.3	0.3	0	0.05	0.4	0	0.2	0.0526316	0.166667	0.15	0.25	0.25	0.1	0.25	0.142857	0.105263	0	0.368421	0.125	0	0	0.05	0
Idba_scaffold102199	2506	0	0.05	0.05	0	0.111111	0	0.05	0	0.15	0	0	0	0.05	0.1	0.1	0.105263	0.166667	0	0.05	0.15	0.05	0	0.047619	0	0	0	0.0625	0	0.1	0.05	0.0625
Idba_scaffold1022	14920	0	0	0	0	0.111111	0	0	0	0	0	0	0	0	0	0	0	0	0	0	0	0	0.05	0	0	0	0	0	0	0	0	0
Idba_scaffold102200	1475	0.05	0.3	0.15	0.05	0.111111	0.1875	0.15	0.05	0.2	0	0.210526	0.15	0.05	0	0.15	0.105263	0.166667	0.1	0.05	0.1	0.25	0.15	0.0952381	0.105263	0.0526316	0.0526316	0.1875	0.05	0	0.15	0.4375
Idba_scaffold102201	2840	0	0	0	0	0.111111	0	0	0	0	0	0.0526316	0	0	0	0.05	0	0	0.05	0	0	0	0	0.047619	0	0	0	0	0	0	0	0.0625
Idba_scaffold102210	273	0.05	0.05	0.25	0	0.333333	0.375	0.2	0.1	0.05	0.2	0.578947	0	0	0.1	0.15	0.526316	0	0.25	0.05	0	0.05	0.05	0.190476	0.105263	0.210526	0.0526316	0	0.45	0.2	0	0.875
Idba_scaffold102216	3384	0	0	0	0	0.111111	0	0	0	0	0	0.0526316	0	0	0	0.05	0.0526316	0	0.05	0	0	0	0	0	0	0	0	0	0	0	0	0.375
Idba_scaffold102217	3293	0	0.05	0.1	0.05	0.111111	0.0625	0.1	0.05	0.15	0.1	0.578947	0	0	0.15	0.1	0.263158	0	0.2	0	0.05	0.05	0.1	0.238095	0.157895	0	0.105263	0.0625	0.35	0.3	0	0.75
Idba_scaffold10222	1968	0	0	0	0	0.111111	0	0	0	0	0	0	0	0	0	0	0	0	0.05	0	0	0	0	0.0952381	0	0	0	0	0	0	0	0.125
Idba_scaffold102221	2977	0	0	0	0	0.222222	0	0	0	0	0	0	0	0	0	0	0	0	0	0	0	0	0	0	0	0	0	0	0	0	0	0
Idba_scaffold10224	2878	0.05	0	0.15	0	0.111111	0	0	0.1	0.05	0.05	0.0526316	0	0.05	0.1	0.1	0	0.166667	0.1	0.1	0	0.1	0	0	0.0526316	0.0526316	0.0526316	0.0625	0.2	0.1	0.1	0
Idba_scaffold102242	2404	0	0	0	0	0.111111	0	0	0	0	0	0	0	0	0	0	0	0	0	0	0	0	0	0	0	0	0	0	0	0	0	0
Idba_scaffold102243	2342	0	0	0	0	0.111111	0	0	0	0	0	0	0	0	0	0	0	0	0	0	0	0	0	0	0	0	0	0	0	0	0	0
Idba_scaffold102254	2322	0.05	0.1	0.05	0	0.222222	0.1875	0.1	0.05	0	0	0.421053	0	0	0.05	0.1	0.368421	0	0.15	0	0	0.05	0.1	0.238095	0.105263	0.0526316	0	0	0.25	0.1	0	0.6875
Idba_scaffold102276	485	0.05	0	0	0	0.111111	0	0	0	0	0	0	0	0	0	0.05	0	0	0.05	0	0	0	0	0	0	0	0	0	0	0	0	0.0625
Idba_scaffold102276	1322	0	0	0	0	0.111111	0	0	0	0	0	0	0	0.05	0	0	0.0526316	0	0.05	0	0.05	0	0	0	0	0	0	0	0	0	0	0
Idba_scaffold102280	119	0	0	0	0	0.111111	0	0	0	0	0	0	0	0	0	0	0	0	0	0	0	0	0	0	0	0	0	0	0	0	0	0
Idba_scaffold102281	4035	0.05	0	0.05	0	0.111111	0.125	0.05	0.05	0.15	0	0.526316	0	0.15	0	0.1	0.421053	0	0.15	0.15	0.05	0	0.05	0.190476	0.105263	0	0	0.125	0.1	0	0	0.75
Idba_scaffold102282	3682	0	0	0	0	0.111111	0	0	0	0	0	0	0	0	0	0	0	0	0	0	0	0	0	0	0	0	0	0	0	0	0	0
Idba_scaffold102290	276	0	0	0	0	0.111111	0	0	0	0	0	0	0	0	0	0	0	0	0	0	0	0	0	0	0	0	0	0	0	0	0	0
Idba_scaffold102291	1819	0.1	0.15	0.1	0	0.111111	0.125	0.1	0.15	0	0.1	0.210526	0	0	0.1	0	0.0526316	0.0833333	0.05	0.05	0.1	0	0.1	0.047619	0.0526316	0	0	0.0625	0.1	0	0.1	0.0625
Idba_scaffold102299	100	0	0.05	0	0	0.111111	0	0.05	0	0	0	0	0	0	0.1	0	0	0	0	0	0	0.05	0	0	0	0	0	0	0	0	0.05	0
Idba_scaffold1023	31589	0.2	0.15	0.1	0.25	0.222222	0.1875	0.15	0.15	0.05	0.35	0.315789	0.1	0.1	0.2	0.05	0.105263	0.166667	0.1	0.15	0.05	0.1	0.05	0	0.157895	0	0.157895	0.125	0.15	0.1	0.3	0.0625
Idba_scaffold1023	34103	0	0.05	0.05	0.2	0.222222	0.0625	0.2	0.05	0.05	0.05	0.157895	0.25	0	0.15	0.1	0	0	0.05	0.05	0.05	0.05	0.05	0.047619	0.0526316	0	0.263158	0	0.1	0.2	0	0.0625
Idba_scaffold102303	1686	0	0	0	0	0.111111	0	0	0	0	0	0	0	0	0	0	0	0	0	0	0	0	0	0	0	0	0	0	0	0	0	0
Idba_scaffold102303	2358	0	0	0	0	0.111111	0	0	0	0	0	0	0	0	0	0	0	0	0	0	0	0	0	0	0	0	0	0	0	0	0	0
Idba_scaffold102303	2452	0	0	0	0	0.111111	0	0	0	0	0	0	0.05	0.05	0	0.05	0.105263	0.166667	0	0.05	0	0	0	0.0952381	0.0526316	0.0526316	0	0	0	0	0.05	0
Idba_scaffold102309	2063	0	0	0	0	0.111111	0	0	0	0	0	0	0	0	0	0	0	0	0.05	0	0	0	0	0	0	0	0	0	0	0	0	0.125
Idba_scaffold102309	3854	0	0.1	0.1	0.05	0.333333	0.0625	0.1	0	0.1	0.05	0.526316	0.05	0	0.05	0.15	0.315789	0	0.1	0.05	0	0	0.1	0.190476	0	0.0526316	0.0526316	0	0.1	0	0	0.6875
Idba_scaffold102313	108	0	0	0	0	0.111111	0	0	0	0	0	0	0	0	0	0	0	0	0	0	0	0	0	0	0	0	0	0	0	0	0	0
Idba_scaffold10235	2265	0	0	0	0	0.111111	0.0625	0	0	0	0	0	0	0	0	0	0	0	0.05	0	0	0	0	0	0	0	0	0	0	0	0	0.0625
Idba_scaffold102390	4032	0	0	0	0	0.111111	0	0	0	0	0	0	0	0	0	0	0	0	0	0	0	0	0	0	0	0	0	0	0	0	0	0
Idba_scaffold102399	4070	0	0	0	0	0.111111	0	0	0	0	0	0	0	0	0	0	0	0	0	0	0	0	0	0	0	0	0	0	0	0	0	0
Idba_scaffold102399	4112	0	0	0	0	0.111111	0	0	0	0	0	0	0	0	0	0	0	0	0	0	0	0	0	0	0	0	0	0	0	0	0	0
Idba_scaffold1024	47180	0	0	0	0	0.111111	0	0	0	0	0	0	0	0	0	0	0	0	0	0	0	0	0	0	0	0	0	0	0	0	0	0
Idba_scaffold10244	10851	0	0	0.05	0	0.111111	0	0	0	0	0	0.0526316	0	0	0	0	0	0	0.05	0	0	0	0	0	0	0.0526316	0	0	0	0	0.05	0.0625
Idba_scaffold10244	12956	0	0	0	0	0	0	0	0	0	0	0	0	0	0	0	0	0	0	0	0	0	0	0	0	0	0	0	0	0	0	0
Idba_scaffold102459	1517	0	0	0	0	0.111111	0	0	0	0	0	0	0	0	0	0	0	0	0	0	0	0	0	0	0	0	0	0	0.05	0	0	0
Idba_scaffold102465	1115	0	0	0	0	0.444444	0	0	0	0	0	0	0	0	0	0	0	0	0.05	0	0	0	0	0	0	0	0	0	0	0	0	0
Idba_scaffold102493	1203	0.05	0.1	0.1	0	0.222222	0.0625	0.15	0.1	0.1	0.15	0.105263	0.05	0.05	0	0.15	0.0526316	0	0.1	0.15	0.1	0	0.1	0.047619	0.0526316	0.263158	0.210526	0.125	0.2	0.1	0.15	0.25
Idba_scaffold102499	2799	0	0	0	0	0.111111	0	0	0	0	0	0	0	0	0	0	0	0	0	0	0	0.05	0	0	0	0	0.0526316	0.0625	0	0	0	0
Idba_scaffold10251	6210	0	0	0	0	0.111111	0	0	0	0	0	0	0	0	0	0	0	0	0	0	0	0	0	0	0	0	0	0	0	0	0	0
Idba_scaffold10251	7171	0	0	0	0	0.111111	0	0	0	0	0	0.0526316	0	0	0	0.1	0.0526316	0	0.05	0	0	0	0	0.047619	0	0	0	0	0	0	0	0.5
Idba_scaffold10251	13126	0	0	0	0	0.111111	0	0	0	0	0	0	0	0	0	0.1	0	0	0.05	0	0	0	0	0.047619	0	0	0	0	0	0	0	0.375
Idba_scaffold10252	13711	0.15	0.1	0.1	0.1	0.666667	0.25	0.05	0.1	0	0.05	0	0	0.05	0	0.1	0	0	0.1	0.05	0.15	0.1	0.05	0.047619	0	0	0.0526316	0.125	0.1	0.3	0.05	0.125
Idba_scaffold102540	564	0	0	0	0.05	0.111111	0.0625	0	0	0	0	0	0	0	0	0	0	0	0	0	0	0	0	0	0	0	0	0.0625	0	0	0	0
Idba_scaffold10255	2859	0	0.15	0.15	0.25	0.111111	0	0.3	0.15	0.25	0.15	0.368421	0.15	0.2	0.05	0.3	0.157895	0	0.05	0.05	0	0.15	0.25	0.0952381	0.263158	0.0526316	0.105263	0.125	0.1	0	0.2	0.25
Idba_scaffold102553	3965	0	0	0	0	0.111111	0.0625	0	0	0.05	0	0	0	0	0	0	0	0	0	0	0	0	0	0	0	0	0	0	0	0	0	0
Idba_scaffold10257	8552	0	0.1	0	0	0	0	0	0.05	0.05	0	0	0	0	0	0	0.0526316	0	0.05	0	0.05	0.05	0	0	0.0526316	0	0	0	0	0	0	0.125
Idba_scaffold102575	1250	0	0	0	0	0.111111	0	0	0	0	0	0	0	0	0	0	0	0	0	0	0	0	0	0	0	0	0	0	0	0	0	0
Idba_scaffold102585	850	0.1	0.15	0.2	0	0.222222	0.375	0.05	0.15	0.1	0.2	0.157895	0.05	0.1	0.05	0	0	0.0833333	0.1	0.1	0.05	0.05	0.05	0.0952381	0.0526316	0.0526316	0.105263	0.0625	0.2	0	0.1	0.125
Idba_scaffold102598	2512	0	0	0	0	0.111111	0.0625	0	0	0	0	0.0526316	0	0	0	0.05	0.105263	0	0.05	0	0	0	0.05	0.047619	0	0	0	0	0	0	0	0.4375
Idba_scaffold102598	2754	0	0	0	0	0.222222	0	0	0.05	0	0	0.263158	0	0	0	0.05	0.0526316	0	0.1	0	0	0	0	0.047619	0	0	0	0	0	0	0	0.375
Idba_scaffold102605	964	0	0	0	0	0.222222	0	0	0	0.05	0	0.0526316	0	0	0	0	0	0	0	0	0.05	0	0	0	0.0526316	0	0.105263	0	0	0	0	0
Idba_scaffold10261	6606	0	0	0.2	0.15	0.222222	0.125	0.1	0.05	0.15	0.05	0.105263	0.05	0	0.1	0.15	0.0526316	0	0.1	0.2	0.1	0.05	0.1	0.047619	0.105263	0	0	0.0625	0.05	0	0.15	0.1875
Idba_scaffold10265	11608	0	0	0	0	0.111111	0	0	0	0	0	0	0	0	0	0	0	0	0	0	0	0	0	0	0	0	0.0526316	0	0	0	0	0
Idba_scaffold10265	12135	0	0	0	0	0.111111	0	0	0	0	0	0	0	0	0	0	0	0	0	0	0	0	0	0	0	0	0	0	0	0	0	0
Idba_scaffold102657	4085	0	0	0	0	0.111111	0	0	0	0	0	0.0526316	0	0	0	0.05	0	0	0.05	0	0	0	0	0.047619	0	0	0	0	0	0	0	0.3125
Idba_scaffold102666	2279	0	0	0	0	0.111111	0	0	0	0	0	0	0	0	0	0	0	0	0	0	0	0	0	0	0	0	0	0	0	0	0	0
Idba_scaffold102675	1824	0.05	0	0.05	0.05	0.111111	0	0.05	0	0	0	0.105263	0	0	0.05	0.05	0	0	0.05	0	0	0	0	0	0.0526316	0	0.0526316	0	0	0	0	0.25
Idba_scaffold102680	2870	0	0.05	0	0.2	0.111111	0	0	0	0.1	0	0.105263	0.05	0.05	0	0	0.0526316	0	0	0	0.05	0	0	0.047619	0	0	0	0	0.05	0	0	0
Idba_scaffold102682	1435	0	0	0	0	0.111111	0	0	0	0	0	0.0526316	0	0	0	0	0	0	0	0	0	0	0	0.0952381	0	0.0526316	0	0	0	0	0	0.25
Idba_scaffold102682	1661	0.25	0.25	0.15	0.1	0.333333	0.5	0.3	0.05	0.25	0.3	0.157895	0.2	0.05	0.15	0.1	0.105263	0.0833333	0.2	0	0.05	0.1	0.05	0.0952381	0.210526	0.105263	0.0526316	0.125	0.1	0.3	0.1	0.375
Idba_scaffold102682	2338	0	0	0	0.05	0.111111	0	0.05	0	0	0	0	0.05	0	0	0.05	0	0	0	0.05	0	0	0	0.047619	0	0.0526316	0	0	0	0	0	0.0625
Idba_scaffold102689	1150	0	0.05	0	0	0.111111	0	0.2	0.05	0.05	0	0.263158	0	0.05	0	0.1	0.157895	0.0833333	0.1	0.05	0	0.1	0	0.142857	0.105263	0	0.0526316	0.0625	0.15	0.1	0	0.625
Idba_scaffold1027	10631	0	0	0	0	0.111111	0	0	0	0	0	0	0	0	0	0	0	0	0	0	0	0	0	0	0	0	0	0	0	0	0	0
Idba_scaffold1027	11813	0.2	0.1	0.05	0.05	0.222222	0.0625	0.05	0.1	0	0	0	0	0.05	0.05	0	0	0	0.1	0.25	0.1	0	0	0.047619	0.105263	0	0.263158	0	0	0	0	0.0625
Idba_scaffold1027	41118	0	0	0	0	0.111111	0	0	0	0	0	0	0	0	0	0	0	0	0	0	0	0	0	0.047619	0	0	0	0	0	0	0	0.125
Idba_scaffold10270	2877	0	0	0	0	0.111111	0	0.05	0	0	0	0.0526316	0.05	0	0	0.05	0.0526316	0	0.1	0.05	0	0	0	0	0	0.0526316	0	0	0	0	0	0.25
Idba_scaffold102706	1360	0	0.05	0	0	0	0	0	0	0	0	0	0	0	0	0	0	0	0	0	0	0	0	0	0	0	0	0	0	0	0	0
Idba_scaffold102715	3802	0.05	0	0.1	0.05	0.111111	0.0625	0	0	0	0	0.0526316	0.05	0.05	0.1	0.15	0	0.0833333	0	0	0	0.05	0	0.0952381	0	0.0526316	0	0.0625	0.15	0	0	0.1875
Idba_scaffold10272	7938	0	0	0	0	0.111111	0	0	0.05	0.1	0.05	0.0526316	0.05	0	0.05	0	0	0.0833333	0.05	0	0.05	0.05	0	0	0	0	0	0	0.05	0.1	0	0.0625
Idba_scaffold102747	786	0	0.05	0.1	0.05	0.222222	0.0625	0	0.1	0.25	0	0.210526	0.05	0	0.05	0.15	0.105263	0	0.1	0	0.05	0	0.15	0.047619	0	0	0.157895	0.125	0.1	0.1	0.05	0.625
Idba_scaffold102783	3290	0.1	0	0.05	0	0.222222	0.125	0.05	0.05	0.1	0.1	0.0526316	0.3	0.15	0.05	0.1	0.0526316	0.0833333	0.05	0	0.15	0.15	0.05	0.047619	0.157895	0	0.0526316	0.125	0.15	0	0.1	0.125
Idba_scaffold102785	3726	0	0	0	0	0.111111	0	0	0	0	0	0	0	0	0	0	0	0	0.05	0	0	0	0	0	0	0	0	0	0	0	0	0.0625
Idba_scaffold10279	2618	0	0	0	0	0.111111	0	0	0	0	0	0	0	0	0	0	0	0	0	0	0	0	0	0	0	0	0	0	0	0	0	0
Idba_scaffold10279	3944	0	0	0	0	0.111111	0	0	0	0	0	0	0	0	0	0	0	0	0	0	0	0	0	0	0	0	0	0	0	0	0	0
Idba_scaffold102795	1015	0	0	0	0.05	0.111111	0	0	0	0.05	0	0.0526316	0.05	0	0.05	0.1	0.0526316	0.0833333	0.15	0.15	0	0	0	0	0.0526316	0.0526316	0.105263	0	0.1	0	0	0.3125
Idba_scaffold102795	2649	0.05	0	0	0.05	0.222222	0.0625	0.05	0.05	0	0	0.0526316	0	0	0	0	0.0526316	0	0.05	0.05	0	0.05	0.05	0.047619	0.0526316	0	0	0	0	0	0	0.0625
Idba_scaffold102796	4104	0	0	0	0	0.111111	0	0	0	0	0	0	0	0	0	0.1	0.0526316	0	0.05	0	0	0	0.05	0.0952381	0	0	0	0	0	0	0	0.5
Idba_scaffold1028	6142	0	0	0	0	0.111111	0	0	0	0	0	0	0	0	0	0	0	0	0	0	0	0	0	0	0	0	0	0	0	0	0	0
Idba_scaffold1028	31636	0	0.05	0	0	0.111111	0	0	0	0.05	0.05	0	0	0	0	0	0	0	0.05	0	0.05	0	0	0	0	0	0	0	0	0	0	0
Idba_scaffold1028	34646	0	0	0	0	0.111111	0	0	0	0	0	0	0	0	0	0	0	0	0	0	0	0	0	0	0	0	0	0	0	0	0	0
Idba_scaffold1028	37182	0	0	0	0	0.111111	0	0	0	0	0	0	0	0	0	0	0	0	0	0	0	0	0	0.0952381	0	0	0	0	0	0	0	0
Idba_scaffold10280	8344	0.1	0.05	0.2	0.2	0.333333	0.125	0.1	0.1	0.15	0	0.105263	0.05	0.1	0.05	0.05	0	0	0.05	0.1	0	0	0.05	0.0952381	0.0526316	0.0526316	0.0526316	0.375	0	0	0.2	0.4375
Idba_scaffold102809	1507	0	0	0	0	0.111111	0	0	0	0	0	0	0	0	0	0.05	0	0	0.05	0	0.05	0.05	0.05	0	0	0	0.0526316	0	0	0	0	0.375
Idba_scaffold102812	2938	0	0	0	0	0.111111	0	0	0	0	0	0	0	0	0	0	0	0	0	0	0	0	0	0	0	0	0	0	0	0	0	0
Idba_scaffold102818	1860	0	0.05	0	0	0.111111	0.125	0.05	0.05	0	0	0.421053	0	0	0	0.15	0.315789	0	0.15	0	0	0.05	0.05	0.190476	0.105263	0	0	0	0.1	0	0	0.6875
Idba_scaffold102820	3238	0	0	0	0	0.111111	0	0	0	0	0	0	0	0	0	0	0	0	0	0.05	0	0	0.05	0.047619	0	0	0	0	0	0	0	0
Idba_scaffold102824	3470	0	0	0	0	0.111111	0	0	0	0	0	0	0	0	0	0	0	0	0	0	0	0	0	0	0	0	0	0	0	0	0	0
Idba_scaffold102830	2867	0	0	0.05	0.05	0.444444	0	0	0	0.05	0	0	0.05	0	0	0	0.0526316	0	0	0	0.05	0.05	0	0.047619	0	0	0	0.0625	0	0	0	0
Idba_scaffold102842	3247	0	0	0.05	0.05	0.111111	0.0625	0.1	0	0.05	0	0.473684	0	0	0.15	0.15	0.368421	0	0.05	0	0	0	0.05	0.142857	0.105263	0	0	0	0.15	0	0	0.625
Idba_scaffold102846	3390	0	0	0	0	0	0	0	0	0	0	0	0	0	0	0	0	0	0	0	0	0	0	0	0	0	0	0	0	0	0	0
Idba_scaffold102848	2529	0	0.05	0	0.05	0.111111	0.0625	0	0	0	0	0	0	0	0	0	0	0	0	0	0	0	0	0	0	0	0	0	0	0	0	0
Idba_scaffold10286	14289	0	0	0	0	0.111111	0	0	0	0	0	0	0	0	0	0	0	0	0	0	0	0	0	0	0	0	0	0	0	0	0	0
Idba_scaffold102867	1789	0.05	0	0	0	0.222222	0.0625	0.05	0.05	0.05	0.05	0	0	0.15	0	0.05	0	0	0.05	0.05	0	0.05	0.05	0.0952381	0	0.0526316	0.105263	0.0625	0	0	0	0.0625
Idba_scaffold102877	3688	0	0.05	0	0	0.222222	0	0.1	0	0.05	0.05	0.105263	0	0.05	0	0.1	0.0526316	0	0.1	0	0.05	0.05	0	0.238095	0	0	0.105263	0	0	0	0	0.5
Idba_scaffold10288	7992	0	0	0	0	0.222222	0.0625	0.1	0.05	0	0	0.368421	0	0	0.05	0.15	0.263158	0	0.1	0	0	0.05	0.05	0.142857	0.105263	0	0	0	0.2	0	0	0.6875
Idba_scaffold10290	7178	0	0	0	0	0.111111	0	0	0	0	0	0	0	0	0	0	0	0	0	0	0	0	0	0	0	0	0	0	0	0	0	0
Idba_scaffold10290	13399	0	0	0	0	0	0	0	0	0	0	0.0526316	0	0	0	0	0	0	0.05	0	0	0	0	0.047619	0	0	0	0	0	0	0	0.1875
Idba_scaffold10291	5945	0	0.05	0.05	0	0.111111	0.0625	0.05	0.05	0	0	0.0526316	0.2	0.3	0.1	0.25	0.0526316	0	0.1	0.25	0.15	0.15	0.2	0.190476	0.263158	0.210526	0.105263	0.0625	0.15	0	0	0.125
Idba_scaffold10291	12518	0	0	0	0	0.111111	0	0	0	0	0	0	0	0	0	0	0	0	0	0	0	0	0	0	0	0	0	0	0	0	0	0
Idba_scaffold102921	828	0	0	0	0	0.111111	0	0	0	0	0	0	0	0	0	0	0	0	0	0	0	0	0	0	0	0	0	0	0	0	0	0
Idba_scaffold102967	1395	0.05	0.05	0.05	0	0.111111	0.0625	0	0	0.05	0	0.0526316	0	0	0	0.1	0.0526316	0	0.05	0	0.05	0	0	0	0	0	0	0	0	0	0.05	0.125
Idba_scaffold10298	6731	0	0	0	0	0.222222	0	0	0	0	0	0	0	0	0	0	0	0	0	0	0	0	0	0	0	0	0	0	0	0	0	0
Idba_scaffold102985	1301	0.25	0.35	0.2	0.1	0.444444	0.25	0.2	0.2	0.5	0.4	0.157895	0.05	0.15	0	0	0.0526316	0	0	0.05	0	0	0.15	0	0	0.0526316	0	0.0625	0.05	0.2	0.05	0
Idba_scaffold102989	2131	0	0	0	0	0.111111	0	0	0	0	0	0	0	0	0	0	0	0	0	0	0	0	0	0	0	0	0	0	0	0	0	0
Idba_scaffold102997	2176	0	0	0	0	0.111111	0	0	0	0	0	0	0	0	0	0	0	0	0	0	0	0	0	0.047619	0	0	0	0.0625	0	0	0	0
Idba_scaffold1030	22492	0	0	0	0	0.111111	0	0	0	0	0	0	0	0	0	0	0	0	0	0	0	0	0	0	0	0	0	0	0	0	0	0
Idba_scaffold1030	25857	0	0	0	0.1	0.222222	0	0	0.05	0	0	0.157895	0.1	0.05	0	0	0	0	0.05	0.05	0.05	0	0.05	0.047619	0.157895	0	0	0	0.05	0	0	0.0625
Idba_scaffold1030	40780	0	0.05	0	0	0.111111	0.0625	0.05	0.05	0	0	0.263158	0	0	0	0.15	0.263158	0	0.1	0	0	0	0	0.142857	0	0	0	0	0	0	0	0.625
Idba_scaffold10300	2257	0	0	0	0	0.111111	0.0625	0	0	0	0	0.0526316	0	0	0	0.1	0.0526316	0	0.05	0.05	0	0	0	0.047619	0.0526316	0.0526316	0.0526316	0	0	0	0	0.5
Idba_scaffold103018	3866	0	0	0	0	0.111111	0	0	0	0	0	0.0526316	0	0	0	0.1	0	0	0.05	0	0	0	0	0	0	0	0	0	0	0	0	0.1875
Idba_scaffold103024	601	0	0.05	0	0	0.222222	0.0625	0	0.05	0.05	0	0.315789	0	0	0.05	0.1	0.368421	0	0.1	0	0	0	0.05	0.190476	0.0526316	0	0	0	0.05	0	0	0.625
Idba_scaffold103032	1905	0.05	0.05	0	0	0.222222	0	0.05	0	0	0	0.0526316	0.05	0	0	0	0.0526316	0	0	0	0	0	0	0	0.0526316	0.0526316	0	0	0.05	0	0	0
Idba_scaffold10307	140	0	0	0	0	0.111111	0	0	0	0	0	0	0	0	0	0	0	0	0	0	0	0	0	0	0	0	0	0	0	0	0	0
Idba_scaffold10307	6145	0	0	0	0	0.111111	0	0	0	0	0	0	0	0	0	0	0	0.0833333	0	0	0	0	0	0	0	0.0526316	0	0	0	0	0	0
Idba_scaffold10307	6641	0	0	0	0.05	0.111111	0	0	0	0	0	0.0526316	0.05	0	0.1	0.15	0.157895	0	0.05	0	0.1	0.3	0.05	0.0952381	0.105263	0	0	0	0	0	0.05	0.0625
Idba_scaffold10308	7752	0	0	0	0	0	0	0	0	0	0.05	0.0526316	0	0.05	0	0.05	0	0	0	0	0	0	0	0	0	0	0	0	0	0	0	0.0625
Idba_scaffold103092	3500	0	0.1	0.05	0.1	0.111111	0.0625	0.1	0.25	0.1	0.1	0.157895	0.25	0.1	0.1	0.2	0.105263	0.166667	0.15	0.2	0.15	0.1	0.2	0.142857	0.0526316	0.157895	0.105263	0.125	0.05	0.1	0.2	0.125
Idba_scaffold103095	438	0	0.05	0	0	0.222222	0.0625	0.1	0.05	0.05	0	0.368421	0	0	0.05	0.15	0.368421	0	0.2	0.05	0	0.05	0.05	0.142857	0.0526316	0	0	0	0.05	0.1	0	0.625
Idba_scaffold103103	2014	0	0	0.05	0	0.111111	0	0	0	0.05	0.05	0.0526316	0.05	0	0.05	0.05	0	0	0	0.2	0.05	0.05	0	0	0	0.105263	0	0	0.05	0	0.1	0.125
Idba_scaffold103103	4039	0.15	0.05	0	0	0.333333	0.0625	0	0.05	0.05	0.2	0	0	0	0	0.05	0	0	0	0.3	0.1	0.15	0.2	0.142857	0.105263	0	0.105263	0.0625	0	0	0.15	0.0625
Idba_scaffold103111	1465	0	0	0	0	0.111111	0	0	0	0	0	0.0526316	0	0	0	0.05	0.0526316	0	0	0	0	0	0.05	0.047619	0	0	0	0	0	0	0	0.4375
Idba_scaffold103120	3306	0	0	0	0	0.111111	0	0	0	0	0	0	0	0	0	0	0	0	0	0	0	0	0	0	0	0	0	0	0	0	0	0
Idba_scaffold10313	8517	0.1	0.05	0.1	0	0.222222	0	0	0.05	0.15	0	0.105263	0	0.05	0.05	0.05	0.0526316	0	0.1	0	0.05	0.05	0.05	0.0952381	0.105263	0.105263	0.210526	0.1875	0	0.1	0.15	0.0625
Idba_scaffold103133	3934	0	0	0	0	0.111111	0	0	0	0	0	0	0	0	0	0.05	0	0	0.05	0	0	0	0	0	0	0	0	0	0	0	0	0.1875
Idba_scaffold103151	1770	0	0	0	0	0.111111	0	0	0	0	0	0	0	0	0	0	0	0	0	0	0	0	0	0	0	0	0	0	0	0	0	0
Idba_scaffold103154	2948	0.1	0	0	0	0.111111	0	0	0	0	0	0	0	0	0	0	0	0	0	0	0	0	0	0	0	0	0	0	0	0	0	0
Idba_scaffold103155	516	0.2	0.15	0.05	0.25	0.333333	0.1875	0.05	0	0.1	0.15	0.157895	0.15	0.15	0.45	0.2	0.315789	0.25	0.2	0.05	0.1	0.05	0.2	0.0952381	0.263158	0.210526	0.105263	0.125	0.05	0.1	0.25	0.1875
Idba_scaffold103156	160	0	0	0	0	0.222222	0	0.05	0	0.05	0	0.0526316	0	0	0	0.1	0.0526316	0	0.1	0	0	0	0	0.047619	0.0526316	0	0	0	0	0.1	0	0.5
Idba_scaffold10316	4593	0	0.05	0	0	0.111111	0	0.05	0	0	0	0.105263	0	0	0	0.1	0.157895	0	0.05	0	0	0	0.05	0.0952381	0	0	0	0	0	0	0	0.625
Idba_scaffold10316	9013	0	0	0	0	0.111111	0	0	0	0	0	0	0	0	0	0	0	0	0	0.05	0	0	0	0.047619	0	0	0	0	0	0	0	0
Idba_scaffold10317	14282	0	0.1	0.1	0.05	0.444444	0	0.25	0.2	0.15	0	0.105263	0.05	0.25	0.05	0.05	0.0526316	0.0833333	0.15	0.1	0.1	0	0.1	0.190476	0.0526316	0.0526316	0.0526316	0.0625	0	0	0.15	0.1875
Idba_scaffold103170	2050	0	0.05	0	0	0.222222	0.0625	0.1	0.05	0	0	0.315789	0	0	0	0.15	0.368421	0	0.1	0	0.05	0.05	0.05	0.238095	0.105263	0.0526316	0	0	0.15	0	0	0.625
Idba_scaffold1032	11082	0	0	0	0	0.111111	0	0.05	0	0	0	0.0526316	0	0	0	0.1	0.105263	0	0.1	0	0	0	0	0.047619	0	0	0	0	0	0	0	0.4375
Idba_scaffold103205	3489	0	0.05	0	0.05	0.111111	0	0	0	0.05	0	0.105263	0	0.05	0	0.05	0.0526316	0	0.05	0	0	0	0.05	0	0	0.0526316	0.0526316	0	0	0.1	0	0.25
Idba_scaffold103226	1815	0	0.05	0	0	0.111111	0.0625	0.1	0.1	0	0	0.368421	0	0	0.05	0.15	0.368421	0	0.1	0	0	0	0.05	0.142857	0.105263	0	0	0	0.1	0.1	0	0.6875
Idba_scaffold103226	2580	0	0	0	0	0	0	0	0	0	0	0.0526316	0	0	0	0.1	0.0526316	0	0.05	0	0	0	0	0	0	0	0	0	0	0	0	0.375
Idba_scaffold10323	3363	0	0	0	0	0.222222	0.0625	0	0	0	0	0	0	0	0	0	0	0	0.1	0	0	0	0	0	0	0	0	0	0.05	0	0	0.0625
Idba_scaffold10323	14229	0.05	0.05	0.1	0.1	0.111111	0.0625	0.05	0	0.15	0.05	0.0526316	0	0.05	0.1	0.1	0.105263	0	0.1	0.15	0.15	0.15	0.05	0.0952381	0	0.105263	0.105263	0.0625	0.2	0.1	0	0
Idba_scaffold103241	551	0.05	0.05	0.05	0.1	0.111111	0	0.15	0	0.05	0	0.105263	0.2	0.05	0.05	0.1	0.0526316	0.25	0.05	0	0.25	0	0	0.047619	0.105263	0.105263	0.105263	0	0.2	0	0.1	0.0625
Idba_scaffold103259	3023	0	0	0	0	0.222222	0	0	0	0	0	0	0	0	0	0	0	0	0	0	0	0	0	0	0	0	0	0	0	0	0	0
Idba_scaffold10326	2219	0.1	0.15	0	0.1	0.111111	0.125	0.15	0.05	0.05	0.15	0.157895	0.2	0.25	0.1	0.1	0.105263	0.0833333	0.1	0.15	0.15	0	0.15	0.380952	0.157895	0.105263	0.157895	0.25	0.15	0.1	0.25	0.125
Idba_scaffold10326	9406	0.1	0.05	0	0	0.111111	0	0	0.1	0.15	0.1	0	0	0.1	0.05	0.1	0	0	0.1	0	0.05	0	0.2	0	0.157895	0	0	0	0.1	0.1	0.05	0.0625
Idba_scaffold10326	9880	0.2	0	0.15	0	0.222222	0.1875	0.05	0	0.2	0.1	0.157895	0.1	0.2	0.1	0.1	0.0526316	0.0833333	0.2	0.15	0.1	0	0.3	0.047619	0.210526	0.0526316	0.210526	0	0.2	0.2	0.15	0.25
Idba_scaffold103265	2733	0	0.15	0	0.1	0.444444	0.0625	0.2	0.1	0.1	0.15	0.315789	0	0.2	0.15	0.1	0.473684	0	0.35	0.3	0.15	0.25	0.15	0.285714	0.210526	0	0.157895	0.1875	0.2	0.3	0.05	0.8125
Idba_scaffold10328	17457	0	0	0	0	0.111111	0	0	0	0	0	0	0	0	0	0	0	0	0	0	0	0	0	0	0	0	0	0	0	0	0	0
Idba_scaffold10329	6772	0	0	0	0	0.111111	0	0	0	0	0	0	0	0	0	0	0	0	0	0	0	0	0	0	0	0	0	0	0	0	0	0
Idba_scaffold10329	13456	0	0	0	0	0.111111	0	0	0	0	0	0	0	0	0	0	0	0	0	0	0	0	0	0	0	0	0	0	0	0	0	0
Idba_scaffold10329	14068	0	0	0	0	0.111111	0	0	0	0	0	0	0	0	0	0	0	0	0	0	0	0	0	0	0	0	0	0	0	0	0	0
Idba_scaffold103291	693	0.05	0.15	0.05	0.1	0.333333	0.25	0.2	0.05	0.1	0.1	0.526316	0	0	0.15	0.2	0.526316	0	0.2	0.05	0	0.1	0.05	0.190476	0.105263	0.0526316	0	0	0.4	0.2	0	0.8125
Idba_scaffold103295	3289	0.1	0.15	0.1	0	0.111111	0.125	0.2	0.2	0.2	0.05	0.105263	0.05	0.1	0.1	0.2	0	0	0	0	0.05	0.1	0.1	0	0.105263	0.0526316	0.0526316	0.125	0.05	0	0.15	0
Idba_scaffold10330	15544	0	0	0	0	0.111111	0	0.05	0	0	0	0.0526316	0	0.05	0	0.1	0.105263	0	0.05	0	0	0	0	0.047619	0	0	0	0	0	0	0	0.5625
Idba_scaffold103307	1769	0.05	0.15	0.15	0	0.111111	0.25	0.15	0.05	0.05	0.05	0.526316	0	0	0.05	0.15	0.421053	0	0.15	0	0	0.05	0.05	0.142857	0.105263	0	0	0	0.35	0.1	0	0.875
Idba_scaffold103307	2275	0	0	0	0	0.111111	0	0	0	0	0	0	0	0	0	0	0	0	0	0	0	0	0	0	0	0	0	0	0	0	0	0
Idba_scaffold103314	2487	0	0	0.1	0	0.111111	0.0625	0.15	0	0	0	0.210526	0	0	0	0.15	0.263158	0	0.05	0	0.05	0	0	0.142857	0.157895	0.0526316	0.105263	0.0625	0.2	0.1	0	0.625
Idba_scaffold103324	1871	0.15	0.1	0.15	0	0.222222	0.0625	0.05	0.15	0	0.1	0.368421	0.1	0.05	0.05	0.1	0.157895	0	0	0.1	0	0	0.1	0.0952381	0.315789	0.210526	0.0526316	0.25	0.35	0.2	0.2	0.625
Idba_scaffold10333	11329	0	0	0	0	0.111111	0	0	0	0	0	0	0	0	0	0	0	0	0	0	0	0	0	0	0	0	0	0	0	0	0	0
Idba_scaffold103332	3961	0	0	0	0	0.111111	0	0	0	0.05	0	0	0	0	0	0.05	0	0	0	0.05	0	0	0	0.047619	0	0	0	0	0	0	0	0
Idba_scaffold103338	2228	0.05	0.05	0.15	0.05	0.111111	0.1875	0	0.25	0.05	0.05	0.105263	0.3	0.2	0.4	0.35	0.263158	0.5	0.3	0.1	0	0.3	0.15	0.190476	0.263158	0.210526	0.263158	0.1875	0.1	0.1	0.15	0.1875
Idba_scaffold103344	2144	0.05	0	0.1	0	0.222222	0.125	0.1	0	0.05	0.05	0.473684	0.05	0	0.1	0.15	0.421053	0	0.15	0	0	0.1	0.1	0.190476	0.105263	0	0	0	0.35	0	0	0.9375
Idba_scaffold10335	5776	0.05	0.05	0.05	0.05	0.111111	0	0.1	0.15	0.1	0	0	0	0	0	0.05	0.105263	0.0833333	0.05	0.05	0.05	0	0	0.0952381	0.105263	0.105263	0.263158	0.125	0.05	0	0.1	0.0625
Idba_scaffold103362	3276	0	0.05	0	0	0.222222	0.0625	0.15	0.05	0	0	0.105263	0	0	0	0.05	0.0526316	0	0	0	0	0	0	0.047619	0	0	0	0	0.05	0.1	0	0.125
Idba_scaffold103365	3585	0	0	0	0	0.111111	0	0	0	0	0	0	0	0	0	0	0	0	0	0.05	0.05	0	0	0	0	0	0	0	0	0	0	0
Idba_scaffold103370	2620	0	0	0	0	0	0	0	0	0	0	0.0526316	0	0.1	0	0	0	0	0	0	0	0	0	0	0	0.0526316	0	0	0.05	0	0	0
Idba_scaffold103383	1996	0	0	0	0	0.111111	0	0	0	0.05	0.05	0.0526316	0	0	0.05	0.05	0	0	0	0	0	0	0.05	0.047619	0	0	0	0	0	0	0	0.375
Idba_scaffold103388	1960	0	0.05	0.05	0	0.222222	0.0625	0.1	0.05	0	0	0.473684	0	0	0.05	0.15	0.315789	0	0.15	0	0	0	0.05	0.238095	0.105263	0	0	0	0.05	0	0	0.75
Idba_scaffold10339	15006	0	0.15	0.05	0.05	0.111111	0.0625	0.1	0.05	0.1	0	0.105263	0	0.15	0	0.05	0	0	0.05	0	0.05	0.05	0	0.047619	0.0526316	0.105263	0	0.0625	0.05	0.2	0.05	0
Idba_scaffold10339	15214	0	0.05	0	0.05	0.111111	0.125	0.1	0	0.05	0	0	0	0.15	0	0.05	0	0	0.05	0	0	0	0.05	0.047619	0	0	0	0	0.05	0	0	0.0625
Idba_scaffold10339	16205	0	0	0.05	0.25	0.111111	0.25	0	0.1	0.05	0.15	0.210526	0.3	0.15	0.2	0.3	0.0526316	0.0833333	0.2	0.15	0.1	0.15	0.05	0.285714	0.263158	0.263158	0.0526316	0.125	0	0	0.1	0.0625
Idba_scaffold103391	3797	0	0	0	0.05	0.111111	0.0625	0	0	0	0.05	0	0	0	0	0	0.0526316	0.0833333	0	0.05	0	0.05	0.05	0	0.0526316	0	0	0.0625	0	0	0	0
Idba_scaffold103391	3844	0.05	0.05	0	0.05	0.111111	0	0	0	0.05	0	0	0	0.05	0.05	0.05	0.0526316	0.0833333	0	0	0	0	0	0	0	0.105263	0.0526316	0.0625	0	0	0	0.0625
Idba_scaffold103414	1853	0.2	0.05	0.15	0	0.444444	0.125	0.1	0	0	0	0.105263	0.2	0	0.05	0	0	0.0833333	0	0	0.15	0.1	0.05	0.047619	0.0526316	0.0526316	0.0526316	0.0625	0.15	0	0.05	0.25
Idba_scaffold10344	4366	0	0.05	0.1	0	0.333333	0.0625	0.05	0.05	0	0.05	0.105263	0	0	0	0.2	0.105263	0.0833333	0.2	0	0.1	0.05	0	0.0952381	0.105263	0	0.105263	0.125	0	0.2	0.05	0.3125
Idba_scaffold103447	1249	0	0	0	0	0.111111	0	0	0	0	0	0	0	0	0	0	0	0	0.05	0	0	0	0	0.047619	0	0	0	0	0	0	0	0.1875
Idba_scaffold10345	1241	0.1	0.1	0	0	0.222222	0.0625	0.2	0.15	0.1	0.1	0.157895	0.15	0.1	0.1	0.15	0.157895	0.0833333	0.1	0.15	0.15	0.15	0.15	0.142857	0.157895	0	0.263158	0.1875	0.15	0	0.2	0.125
Idba_scaffold10345	7319	0	0	0	0	0	0	0	0	0	0	0	0	0	0	0	0	0	0	0	0	0	0	0	0	0	0	0	0	0	0	0
Idba_scaffold103453	2811	0	0	0	0	0.111111	0	0	0	0	0	0.0526316	0	0	0	0.05	0.0526316	0	0.05	0	0	0	0	0.047619	0	0	0	0	0	0	0	0.625
Idba_scaffold10347	3635	0.2	0.3	0.05	0.1	0.444444	0.3125	0.45	0.15	0.1	0.05	0.0526316	0.05	0	0	0	0.0526316	0.0833333	0	0	0	0	0.05	0	0	0.0526316	0.0526316	0	0.1	0	0	0
Idba_scaffold103471	2231	0	0	0	0	0.222222	0	0	0	0	0	0	0	0	0	0	0.210526	0	0.05	0	0	0.05	0	0	0.0526316	0	0.0526316	0	0	0	0	0.0625
Idba_scaffold103473	2357	0.05	0.05	0.1	0	0.111111	0	0.05	0.05	0.1	0.2	0.157895	0.15	0.15	0	0.1	0.0526316	0	0.25	0.25	0.2	0.15	0.15	0.0952381	0.105263	0.210526	0.105263	0.125	0.15	0.1	0.1	0.4375
Idba_scaffold103478	3066	0	0	0	0	0.111111	0	0	0	0	0	0	0	0	0	0	0	0	0	0	0	0	0	0	0	0	0	0	0	0	0	0
Idba_scaffold103493	1301	0	0	0	0	0.111111	0	0	0	0	0	0	0	0	0	0	0	0	0.05	0	0	0	0	0	0	0	0	0	0	0	0	0.0625
Idba_scaffold1035	35096	0	0	0	0	0.111111	0	0	0	0	0	0	0	0	0	0	0	0	0	0	0	0	0	0	0	0	0	0	0	0	0	0
Idba_scaffold103505	3506	0	0	0	0	0.222222	0	0	0	0	0	0.0526316	0	0	0	0.1	0.0526316	0	0	0	0	0	0	0	0	0	0	0	0	0	0	0.25
Idba_scaffold103518	1952	0	0	0	0	0.111111	0	0	0	0	0.05	0	0	0	0	0	0	0	0	0	0	0.05	0.05	0	0	0	0	0	0	0	0	0
Idba_scaffold103518	2563	0	0.05	0.05	0	0.222222	0.125	0.05	0.05	0	0	0.473684	0	0	0	0.15	0.368421	0	0.1	0	0	0	0.05	0.142857	0.105263	0	0	0	0.15	0	0	0.6875
Idba_scaffold103518	2804	0	0	0	0	0.111111	0	0	0	0	0	0	0	0	0	0	0	0	0	0	0	0	0	0	0	0	0	0	0	0	0	0
Idba_scaffold103518	2875	0	0	0	0	0.111111	0	0	0	0	0	0	0	0	0	0	0	0	0	0	0	0	0	0	0	0	0	0	0	0	0	0
Idba_scaffold10353	9839	0	0	0	0	0	0	0	0	0	0	0	0	0	0	0	0	0	0	0	0	0	0	0	0	0.0526316	0	0	0	0	0	0
Idba_scaffold103535	2248	0	0	0	0	0.111111	0	0	0	0	0	0.0526316	0	0	0	0.05	0	0	0	0	0	0	0	0	0	0	0	0	0	0	0	0.125
Idba_scaffold103538	4008	0	0	0	0	0.111111	0	0	0	0	0	0	0	0	0	0	0	0	0	0	0	0	0	0	0	0	0	0	0	0	0	0
Idba_scaffold103546	1246	0	0.1	0.05	0.05	0.222222	0.0625	0.1	0	0.05	0.05	0.157895	0	0.05	0.05	0.1	0.210526	0.25	0.1	0.05	0.15	0	0	0.142857	0.0526316	0	0.105263	0.0625	0.05	0	0.05	0.5
Idba_scaffold103546	1688	0	0	0	0	0.111111	0	0	0	0	0	0	0	0	0	0	0	0	0	0	0	0	0	0	0	0	0	0	0	0	0	0
Idba_scaffold10355	8049	0	0.05	0	0.05	0.111111	0.0625	0	0	0	0	0	0	0.05	0	0.05	0.0526316	0.0833333	0	0.05	0.1	0.05	0.05	0.047619	0	0	0	0	0	0.1	0	0
Idba_scaffold10355	11002	0	0	0.05	0.05	0.111111	0.0625	0	0	0.1	0	0	0.05	0	0	0	0.0526316	0	0	0	0.05	0	0.05	0.142857	0	0	0.0526316	0	0	0	0.05	0
Idba_scaffold103564	377	0.05	0.05	0.15	0	0.222222	0.0625	0.15	0.15	0.25	0.05	0.105263	0	0.05	0.05	0.1	0.0526316	0.25	0.2	0.15	0.05	0.05	0	0.047619	0.105263	0.157895	0.105263	0	0.1	0	0.05	0.0625
Idba_scaffold103569	1867	0	0	0.1	0.05	0.222222	0.0625	0.1	0.05	0.15	0.05	0.210526	0.1	0	0.25	0.15	0.368421	0.25	0.2	0.1	0.1	0.2	0.15	0.0952381	0.210526	0.157895	0	0.3125	0.1	0.5	0.1	0.6875
Idba_scaffold103594	626	0	0	0	0	0.111111	0	0	0	0	0	0	0	0	0	0.05	0	0	0.05	0	0	0	0.05	0	0	0	0	0	0	0	0	0.0625
Idba_scaffold103594	1229	0	0	0	0	0.111111	0	0	0	0	0	0.0526316	0	0	0	0	0	0	0	0	0	0	0	0	0	0	0	0	0	0	0	0
Idba_scaffold103610	3204	0	0.05	0	0.05	0.111111	0.0625	0.05	0	0	0.05	0.263158	0	0	0	0.1	0.210526	0	0.2	0.05	0	0	0.05	0.190476	0	0	0	0	0.1	0	0	0.625
Idba_scaffold103615	61	0	0	0	0	0.222222	0	0	0	0	0	0	0	0	0	0	0	0	0.1	0	0	0	0	0	0	0	0	0	0	0	0	0
Idba_scaffold103618	62	0	0.05	0	0	0.222222	0.0625	0.05	0.05	0	0	0.105263	0	0	0	0.15	0.210526	0	0.05	0	0	0	0	0.0952381	0	0.0526316	0	0	0.2	0.1	0	0.5625
Idba_scaffold103619	2944	0.1	0.25	0.25	0.1	0.111111	0.25	0.15	0.15	0.05	0.15	0.105263	0.25	0.25	0.25	0.25	0.368421	0.25	0.2	0.05	0.35	0.4	0.25	0.0952381	0.210526	0.105263	0.105263	0.25	0.3	0.2	0.2	0.3125
Idba_scaffold10367	1652	0	0	0	0	0.111111	0	0	0	0	0	0	0	0	0	0.05	0	0	0.05	0	0	0	0	0.047619	0	0	0	0	0	0	0	0.25
Idba_scaffold103681	3196	0	0.1	0	0	0.111111	0	0.05	0	0	0.1	0	0	0.05	0.05	0	0	0	0	0.05	0	0	0	0.0952381	0	0	0.0526316	0	0.15	0	0	0.0625
Idba_scaffold1037	11084	0	0	0	0	0.111111	0	0	0	0	0	0	0	0	0	0	0	0	0	0	0	0	0	0	0	0	0	0	0	0	0	0
Idba_scaffold10370	15383	0	0	0	0	0.111111	0	0	0	0	0	0	0	0	0	0	0	0	0	0	0	0	0	0	0	0	0	0	0	0	0	0
Idba_scaffold10371	1664	0	0	0	0	0.111111	0	0	0	0	0	0	0	0	0	0	0	0	0	0	0	0	0	0	0	0	0	0.0625	0	0	0	0
Idba_scaffold10371	4818	0	0	0	0	0.111111	0	0	0	0	0	0	0	0	0	0.05	0	0	0.05	0	0	0	0	0	0	0	0	0	0	0	0	0.125
Idba_scaffold103727	2054	0	0	0	0	0.111111	0	0	0	0	0	0	0	0	0	0	0	0	0	0	0	0	0	0	0	0	0	0	0	0	0	0
Idba_scaffold10374	631	0	0	0	0	0	0	0	0	0	0	0	0	0	0	0	0	0	0	0	0	0	0	0	0	0	0	0	0	0	0	0
Idba_scaffold10374	2309	0.05	0	0	0	0.111111	0	0.1	0	0	0.05	0	0	0	0	0	0	0	0.05	0	0.05	0	0	0.047619	0	0.105263	0.0526316	0	0.05	0	0	0.0625
Idba_scaffold10374	13828	0	0	0	0	0.111111	0	0	0	0	0.1	0	0.05	0	0	0	0	0	0.05	0	0	0	0	0.047619	0	0	0	0	0.05	0	0	0.0625
Idba_scaffold10374	14784	0	0	0	0	0.111111	0	0	0	0.05	0	0.0526316	0.05	0	0	0	0	0	0.05	0.05	0	0	0	0.142857	0	0	0	0	0	0	0	0.1875
Idba_scaffold103744	3580	0.05	0	0	0	0.111111	0	0	0	0	0	0	0	0	0	0	0	0	0.05	0	0	0	0	0	0	0	0	0	0	0	0	0.0625
Idba_scaffold103751	1241	0	0.05	0	0	0.222222	0	0.05	0	0	0	0.105263	0	0	0	0.1	0.315789	0	0.05	0	0	0	0	0.0952381	0	0	0	0	0	0	0	0.625
Idba_scaffold103767	654	0.05	0	0	0	0.444444	0.125	0	0.1	0	0.05	0.0526316	0	0.1	0	0.05	0	0	0	0.1	0.2	0	0	0.142857	0	0	0.0526316	0	0	0	0.05	0
Idba_scaffold103769	2801	0.05	0.35	0.2	0.1	0.111111	0.0625	0.15	0.2	0.3	0	0.105263	0.05	0.05	0.05	0.1	0.157895	0	0.25	0.05	0	0.05	0.05	0.142857	0.0526316	0.105263	0.105263	0	0.05	0.1	0.05	0.5625
Idba_scaffold10377	1007	0.05	0	0.05	0	0.111111	0	0.05	0	0	0.1	0.157895	0	0	0.05	0.05	0.105263	0.0833333	0.05	0	0	0	0.1	0.047619	0.263158	0.0526316	0.0526316	0	0.1	0.3	0.2	0.375
Idba_scaffold103773	834	0.1	0.15	0	0	0.222222	0.0625	0.2	0.15	0.1	0.05	0.315789	0.15	0.05	0.3	0.5	0.421053	0.416667	0.2	0.05	0.05	0.15	0.1	0.190476	0.105263	0.157895	0.105263	0.125	0.25	0	0.2	0.5625
Idba_scaffold103776	689	0	0	0	0	0.111111	0	0	0	0	0	0	0	0	0	0	0	0	0	0	0	0	0	0	0	0	0	0	0	0	0	0
Idba_scaffold103780	1710	0	0.1	0.25	0.1	0.333333	0.0625	0.1	0.1	0.05	0.2	0.0526316	0.1	0.15	0.15	0.05	0.0526316	0	0.15	0.05	0.15	0	0	0.047619	0.0526316	0.105263	0.105263	0	0.05	0	0.15	0.375
Idba_scaffold103786	1825	0.15	0.1	0.1	0	0.222222	0.125	0.25	0	0.15	0.1	0.157895	0	0.05	0.05	0.15	0.263158	0.25	0.35	0.05	0.1	0.1	0.05	0.142857	0.0526316	0.0526316	0	0.0625	0	0.3	0.05	0.5625
Idba_scaffold103786	1910	0.1	0.15	0.1	0.05	0.111111	0.125	0	0	0	0.15	0.0526316	0	0	0.15	0.15	0.157895	0	0	0.15	0.15	0	0	0.0952381	0.0526316	0	0	0.0625	0.05	0.1	0.05	0.0625
Idba_scaffold10380	3747	0	0	0	0	0.111111	0	0.05	0	0	0	0.0526316	0	0	0	0.1	0.105263	0	0.05	0	0	0	0	0.0952381	0	0	0	0	0	0	0	0.5625
Idba_scaffold103811	1589	0	0	0	0	0.111111	0	0	0	0	0	0	0	0	0	0	0	0	0	0	0	0	0	0	0	0	0	0	0	0	0	0
Idba_scaffold103818	1292	0	0.05	0	0	0.111111	0	0.05	0	0	0	0.0526316	0	0	0	0.05	0.105263	0	0.05	0	0	0	0	0	0	0	0	0	0	0	0	0.4375
Idba_scaffold103820	2804	0.15	0.15	0.15	0.05	0.333333	0	0.15	0.25	0.05	0.25	0.105263	0	0.15	0.2	0.2	0.263158	0.166667	0.05	0.2	0.15	0.1	0.05	0.0952381	0.315789	0.0526316	0.105263	0.1875	0.05	0.1	0.15	0.3125
Idba_scaffold103825	3390	0	0.05	0	0	0.111111	0	0.05	0	0	0	0.210526	0	0	0	0.05	0.263158	0.333333	0	0	0	0.05	0.05	0.0952381	0.105263	0	0	0	0.05	0	0	0.5
Idba_scaffold103827	2951	0	0	0	0	0.111111	0	0	0	0	0	0	0	0	0	0	0	0	0	0	0	0	0	0	0	0	0	0	0	0	0	0
Idba_scaffold103846	1968	0	0	0	0	0	0	0	0	0	0	0	0	0	0	0	0	0	0	0	0	0	0	0	0	0	0	0	0	0	0	0
Idba_scaffold103846	2151	0	0	0	0	0	0	0.1	0	0	0	0.157895	0	0	0	0.15	0.157895	0	0	0	0	0	0	0.142857	0.105263	0	0	0	0	0	0	0.375
Idba_scaffold10385	12222	0.05	0.1	0.05	0	0.222222	0.0625	0.05	0.05	0.05	0	0	0	0	0	0	0	0	0.05	0.05	0.1	0	0	0	0	0	0	0	0.05	0	0.1	0.1875
Idba_scaffold103852	704	0.1	0.15	0.1	0.1	0.333333	0.25	0.2	0.25	0.05	0.05	0.210526	0.05	0.25	0.4	0.25	0.263158	0.25	0.15	0.25	0.1	0.15	0.25	0.142857	0.263158	0.0526316	0.157895	0	0.15	0.2	0.3	0.1875
Idba_scaffold103870	1923	0.05	0.05	0.1	0.1	0.111111	0.0625	0	0.05	0.1	0.1	0	0.15	0.05	0	0.05	0.0526316	0	0.2	0.15	0.05	0.1	0.1	0.0952381	0.210526	0.210526	0	0.1875	0.1	0.1	0.1	0.125
Idba_scaffold103875	540	0	0.05	0	0	0.111111	0.0625	0.1	0.1	0.05	0	0.105263	0	0	0.05	0.15	0.105263	0	0.05	0	0	0.05	0	0.0952381	0.0526316	0	0	0.0625	0	0.1	0	0.5
Idba_scaffold103875	1226	0	0	0	0	0.111111	0.0625	0.05	0.05	0.05	0.05	0	0.05	0.1	0.15	0.1	0	0	0	0	0.05	0.1	0	0.0952381	0.157895	0.0526316	0	0.0625	0	0	0.1	0
Idba_scaffold10389	6590	0	0	0	0	0.111111	0	0	0	0	0	0	0	0.05	0	0	0	0	0	0	0	0	0	0	0	0	0	0	0	0	0	0
Idba_scaffold10389	16749	0	0	0	0	0.111111	0	0	0	0	0	0	0	0	0	0	0	0	0	0	0	0	0	0	0	0	0	0	0	0	0	0
Idba_scaffold1039	40384	0	0	0	0	0.111111	0	0	0	0	0	0	0	0	0	0	0	0	0.05	0	0	0	0	0	0	0	0	0	0	0	0	0
Idba_scaffold103909	3442	0	0	0	0	0.111111	0	0	0	0	0	0	0	0	0	0	0	0	0	0	0	0	0	0	0	0	0	0	0	0	0	0
Idba_scaffold10391	1172	0	0	0	0	0.111111	0	0	0	0	0	0	0	0	0	0	0	0	0	0	0	0	0	0	0	0	0	0	0	0	0	0
Idba_scaffold10392	12691	0	0	0	0	0.111111	0	0	0	0	0	0.0526316	0	0	0	0.05	0	0	0.05	0	0	0	0	0	0	0	0	0	0	0	0	0.0625
Idba_scaffold103923	1315	0	0	0	0.05	0.111111	0	0	0	0	0	0	0	0.05	0	0	0	0	0	0	0	0	0	0	0	0	0	0	0	0	0	0
Idba_scaffold103936	3211	0	0	0	0	0	0	0	0	0	0	0	0	0	0	0	0	0	0	0	0	0	0	0	0	0	0	0	0	0	0	0
Idba_scaffold10394	5189	0	0	0	0	0.111111	0	0	0	0	0	0	0	0	0	0	0	0	0	0	0	0	0	0	0	0	0	0	0	0	0	0
Idba_scaffold10394	8191	0	0	0	0	0.111111	0	0	0	0	0	0	0	0	0	0	0	0	0	0	0	0	0	0	0	0	0	0	0	0	0	0
Idba_scaffold103944	4029	0.05	0	0.1	0.05	0.111111	0.1875	0.05	0.1	0.05	0.1	0.0526316	0	0.05	0	0	0	0	0	0	0	0	0	0	0.0526316	0	0	0	0	0	0	0.0625
Idba_scaffold103945	481	0	0	0	0	0	0	0	0	0	0	0	0	0	0	0	0	0	0	0	0	0	0	0	0	0	0	0	0	0	0	0
Idba_scaffold103966	2371	0.05	0.2	0.15	0.1	0.222222	0.125	0.2	0.05	0	0.15	0.105263	0.05	0.2	0.15	0	0.157895	0	0.15	0.15	0.05	0.05	0.2	0.047619	0.210526	0.105263	0.157895	0.1875	0.05	0	0.35	0.125
Idba_scaffold10398	3312	0	0	0	0	0.111111	0.125	0	0.05	0	0	0.105263	0	0.15	0	0	0	0	0	0.05	0	0	0.05	0.047619	0.0526316	0	0	0.0625	0	0.1	0.05	0
Idba_scaffold10398	5371	0.05	0.05	0.05	0.05	0.111111	0.0625	0.05	0.05	0	0	0	0.05	0	0.05	0.05	0	0	0	0.1	0.05	0.1	0.05	0	0	0	0	0	0.05	0.3	0.05	0.125
Idba_scaffold10398	7755	0	0	0	0	0.111111	0	0	0	0	0	0	0	0	0	0	0	0	0	0	0	0	0	0	0	0	0	0	0	0	0	0
Idba_scaffold103981	3218	0	0	0	0	0.222222	0	0	0	0.05	0	0	0	0.1	0	0	0	0	0	0.1	0.15	0.05	0.05	0.047619	0	0	0	0.0625	0	0	0	0
Idba_scaffold10399	7579	0	0	0	0	0.444444	0.0625	0.15	0.05	0.05	0	0.157895	0.15	0.05	0.2	0.15	0.105263	0.0833333	0.05	0.15	0	0	0.05	0.047619	0.0526316	0.0526316	0.0526316	0.0625	0.05	0.3	0	0.25
Idba_scaffold10399	7836	0.05	0.05	0	0	0.111111	0.125	0.1	0	0.05	0.05	0	0	0.1	0.05	0	0.0526316	0.0833333	0.2	0.1	0	0.1	0.05	0	0.0526316	0.105263	0	0	0	0.2	0	0.1875
Idba_scaffold10399	7954	0	0	0	0	0.111111	0	0	0	0	0	0	0	0	0	0	0	0	0	0	0	0	0	0	0	0	0	0	0	0	0	0
Idba_scaffold1040	12619	0	0.05	0	0	0.111111	0	0	0	0	0	0	0	0	0	0.05	0.105263	0	0.05	0	0	0	0	0.047619	0	0	0	0	0.05	0	0	0.375
Idba_scaffold1040	18089	0	0	0	0	0.111111	0	0	0	0	0	0	0	0	0	0	0	0	0	0	0	0	0	0	0	0	0	0	0	0	0	0
Idba_scaffold104000	3977	0	0	0	0	0.111111	0	0	0	0	0	0	0	0	0	0	0	0	0	0	0	0	0	0	0	0	0	0	0	0	0	0
Idba_scaffold104001	3966	0	0	0	0	0.111111	0	0	0	0	0	0	0	0	0	0	0	0	0	0	0	0	0	0	0	0	0	0	0	0	0	0
Idba_scaffold10402	16066	0	0	0	0	0	0	0	0	0	0	0	0	0	0	0	0	0	0	0	0	0	0	0	0	0	0	0	0	0	0	0
Idba_scaffold104030	811	0	0	0	0	0.111111	0	0	0	0	0	0	0	0	0	0	0	0	0	0	0	0	0	0	0	0	0	0	0	0	0	0
Idba_scaffold104038	840	0	0	0	0.05	0.111111	0.0625	0	0	0.05	0.05	0.0526316	0.05	0	0	0.15	0	0	0.1	0.05	0.05	0	0.05	0	0	0.105263	0.0526316	0.125	0.05	0	0.05	0.25
Idba_scaffold104051	537	0	0	0	0	0.111111	0	0	0	0	0	0	0	0	0	0	0	0	0	0	0	0	0	0.047619	0	0	0	0.0625	0	0	0.05	0
Idba_scaffold104074	2715	0	0.15	0.1	0.05	0.222222	0.1875	0.05	0.1	0	0	0.368421	0.05	0.05	0.05	0.15	0.421053	0.166667	0.1	0.05	0.05	0.1	0.05	0.190476	0.105263	0.0526316	0.105263	0	0.3	0	0.05	0.625
Idba_scaffold104077	635	0	0	0	0	0.111111	0	0	0	0	0	0.0526316	0	0	0	0.05	0	0	0.05	0	0	0	0	0	0	0	0	0	0	0	0	0.125
Idba_scaffold10410	7490	0.05	0	0.1	0.25	0.222222	0.25	0.1	0.1	0.2	0.4	0.368421	0.15	0.15	0.2	0.1	0.105263	0	0.15	0.15	0.1	0.4	0.35	0.238095	0.105263	0.368421	0.210526	0.1875	0.35	0.2	0.4	0.3125
Idba_scaffold104117	2645	0.1	0.05	0	0.05	0.777778	0.125	0	0.05	0.15	0.1	0	0.15	0.2	0.05	0.3	0.210526	0	0.05	0.15	0.05	0.1	0.05	0.142857	0	0	0.526316	0.375	0	0	0.1	0
Idba_scaffold104118	3350	0	0	0	0	0.111111	0	0	0	0	0	0	0	0	0	0	0	0	0	0	0	0	0	0	0	0	0	0	0	0	0	0
Idba_scaffold104118	3465	0.1	0.1	0.4	0.05	0.111111	0.125	0.2	0.2	0.1	0.15	0.526316	0.1	0	0.15	0.2	0.473684	0	0.25	0.1	0	0.05	0.15	0.285714	0.105263	0.315789	0.0526316	0	0.45	0.2	0	0.875
Idba_scaffold104127	2808	0	0	0	0	0.111111	0	0	0	0	0	0	0	0	0	0	0	0	0	0	0	0	0	0	0	0	0	0	0	0	0	0
Idba_scaffold10414	9931	0	0	0	0	0.111111	0.125	0.05	0	0.05	0.1	0	0	0.15	0	0.1	0	0	0.05	0.05	0	0.05	0	0	0	0.0526316	0	0	0	0	0.05	0.1875
Idba_scaffold104140	2622	0	0.1	0.25	0	0.333333	0.25	0.15	0.3	0.15	0.05	0.263158	0.25	0	0.1	0.15	0.263158	0	0.25	0.1	0.15	0.1	0.25	0.333333	0.0526316	0.263158	0.0526316	0.0625	0.15	0	0.25	0.5625
Idba_scaffold104146	744	0	0	0	0	0.111111	0	0.05	0	0	0	0	0	0	0	0.05	0.105263	0	0.05	0	0	0	0.05	0.047619	0	0	0.0526316	0	0	0	0	0.375
Idba_scaffold10415	12659	0	0	0	0	0.111111	0	0.05	0	0	0	0	0	0	0.05	0	0	0	0	0	0.05	0	0	0	0	0	0.0526316	0.0625	0	0	0.05	0
Idba_scaffold104154	2622	0	0	0.05	0	0.111111	0	0	0	0	0	0	0	0	0	0	0	0	0	0	0	0	0	0	0	0	0	0	0	0	0	0
Idba_scaffold10416	15382	0	0	0	0	0.111111	0	0.05	0	0	0	0	0	0	0	0.05	0	0	0.05	0	0	0	0	0	0	0	0	0	0	0	0	0.0625
Idba_scaffold104186	3007	0	0	0	0	0.111111	0	0.05	0	0	0	0.0526316	0	0	0	0.05	0.157895	0	0.1	0	0	0	0.1	0.238095	0	0.157895	0.0526316	0.0625	0.1	0.2	0.2	0.6875
Idba_scaffold104186	3354	0	0	0	0	0.111111	0	0	0	0	0	0.0526316	0	0.05	0	0	0	0	0	0	0	0	0.05	0.0952381	0	0.210526	0.0526316	0.125	0.1	0.2	0.25	0.3125
Idba_scaffold104189	1988	0	0.05	0	0	0.111111	0.125	0	0.05	0	0	0	0	0.05	0	0	0	0	0.1	0.1	0	0	0.05	0.047619	0.105263	0	0	0.125	0	0	0.1	0
Idba_scaffold1042	24033	0	0	0	0	0.111111	0	0	0	0	0	0	0	0	0	0	0	0	0	0	0	0	0	0	0	0	0	0	0	0	0	0
Idba_scaffold10420	5723	0	0	0	0	0.111111	0	0	0	0	0	0	0	0	0	0	0	0	0	0	0	0	0	0	0	0	0	0	0	0	0	0
Idba_scaffold104208	3180	0	0	0	0	0.111111	0	0	0	0	0	0.0526316	0	0	0	0.05	0	0	0.05	0	0	0	0	0	0	0	0	0	0	0	0	0.25
Idba_scaffold104216	3309	0	0	0	0	0.111111	0	0	0	0	0	0	0	0	0	0.05	0	0	0	0	0	0	0	0	0	0	0	0	0	0	0	0
Idba_scaffold104217	2053	0	0	0	0	0.111111	0	0	0	0	0	0.105263	0	0	0	0.05	0	0	0.05	0	0	0	0	0.047619	0	0	0	0	0	0	0	0.25
Idba_scaffold104229	2598	0	0.05	0	0	0.222222	0.0625	0.1	0	0	0	0.368421	0	0	0.05	0.1	0.315789	0	0.05	0	0	0.05	0	0.0952381	0	0	0	0	0.05	0.1	0	0.6875
Idba_scaffold10423	4950	0	0.05	0.15	0	0.111111	0.0625	0.05	0.15	0.1	0.05	0.105263	0	0	0	0	0	0	0	0	0	0.05	0.05	0	0	0	0.0526316	0.0625	0.2	0	0	0.0625
Idba_scaffold104232	2894	0	0	0	0	0.111111	0.0625	0.05	0	0	0	0.210526	0	0	0	0.15	0.210526	0	0.05	0	0	0.05	0	0.142857	0.105263	0	0	0	0.05	0	0	0.5625
Idba_scaffold104237	3253	0	0	0	0	0.111111	0	0	0	0	0	0	0	0	0	0	0	0	0	0	0	0	0	0	0	0	0	0	0	0	0	0
Idba_scaffold10425	3668	0	0	0	0	0.111111	0	0	0	0	0	0.0526316	0	0	0	0.05	0	0	0.05	0	0	0	0	0	0	0	0	0	0	0	0	0.3125
Idba_scaffold10425	10823	0	0	0	0	0	0	0	0	0	0	0	0	0	0	0	0	0	0.05	0	0	0	0	0	0	0	0	0	0	0	0	0
Idba_scaffold104259	1800	0	0	0	0	0.111111	0	0	0	0	0	0.0526316	0	0	0	0	0	0	0	0	0	0	0	0	0	0	0	0	0	0	0	0.125
Idba_scaffold10426	5446	0	0	0	0	0	0	0	0	0	0	0	0	0	0	0	0	0	0	0	0	0	0	0	0	0	0	0	0	0	0	0
Idba_scaffold104315	397	0	0	0	0	0.111111	0	0	0	0	0	0	0	0	0	0	0	0	0	0	0	0	0	0	0	0	0	0	0	0	0	0
Idba_scaffold104319	706	0	0.05	0.05	0	0.111111	0	0	0	0	0.05	0	0	0	0	0.05	0	0	0.05	0	0.05	0	0	0	0	0	0	0	0.1	0	0	0.25
Idba_scaffold104320	3554	0	0	0	0	0.111111	0	0.05	0	0	0	0	0	0	0	0	0	0	0.05	0.05	0	0	0	0	0	0	0	0	0	0	0.05	0
Idba_scaffold104330	564	0.05	0	0	0	0.111111	0	0.05	0	0	0	0.0526316	0	0	0	0.1	0.210526	0	0.05	0	0	0	0	0.0952381	0	0	0	0	0	0	0	0.625
Idba_scaffold104336	1067	0.05	0.05	0	0.1	0.111111	0.0625	0	0.05	0	0.05	0	0.15	0	0.3	0.05	0	0	0.1	0.2	0	0.05	0	0.142857	0.157895	0.0526316	0.0526316	0	0.1	0	0.1	0
Idba_scaffold104343	1512	0	0	0	0	0.111111	0	0	0	0	0	0	0	0	0	0	0	0	0	0	0	0	0	0	0	0	0	0	0	0	0	0
Idba_scaffold104352	3508	0.1	0.05	0.05	0.05	0.333333	0.1875	0	0.05	0.15	0.1	0.263158	0.2	0	0.05	0.15	0.157895	0	0.05	0	0.05	0.05	0	0.142857	0.0526316	0.210526	0.105263	0.0625	0.1	0	0.1	0.1875
Idba_scaffold10436	8977	0.05	0.25	0.1	0.15	0.222222	0.0625	0.25	0.1	0.1	0.25	0.210526	0.1	0	0	0.15	0.105263	0	0.1	0.1	0	0.05	0	0.238095	0.0526316	0.0526316	0	0.0625	0.3	0.1	0.15	0.75
Idba_scaffold104372	3067	0	0	0	0	0.111111	0	0	0	0	0	0	0	0	0	0	0	0	0	0	0	0	0	0	0	0	0	0	0	0	0	0
Idba_scaffold104377	2952	0.5	0.2	0.15	0.15	0.555556	0.3125	0.15	0.35	0.5	0	0.105263	0.05	0	0.05	0	0	0	0	0	0	0	0	0	0	0.0526316	0	0	0	0.3	0.05	0
Idba_scaffold104377	3517	0	0	0	0	0.111111	0	0	0	0	0	0	0	0	0	0	0	0	0	0	0	0	0	0	0	0	0	0	0	0	0	0
Idba_scaffold104378	1407	0	0	0	0	0.111111	0	0	0	0	0	0	0	0	0	0	0	0	0	0	0	0	0	0	0	0	0	0	0	0	0	0
Idba_scaffold104378	2172	0	0	0	0	0.111111	0	0	0	0	0	0	0	0	0	0	0	0	0	0	0	0	0	0	0	0	0	0	0	0	0	0
Idba_scaffold10438	6114	0	0.05	0	0	0.111111	0	0.05	0.05	0	0	0.157895	0.05	0.05	0	0.15	0.210526	0	0.05	0	0	0	0	0.047619	0	0	0	0.0625	0.05	0	0	0.5625
Idba_scaffold10439	4128	0	0.05	0	0	0.111111	0	0.05	0	0	0	0	0	0.1	0.15	0.05	0.0526316	0	0.2	0.15	0.15	0	0.2	0.047619	0.105263	0.0526316	0	0.0625	0	0	0	0
Idba_scaffold10439	14784	0.05	0.1	0.05	0	0.111111	0	0.1	0	0	0	0	0	0.1	0.15	0.1	0.210526	0.166667	0.1	0.05	0	0	0.1	0.047619	0.105263	0.0526316	0	0.0625	0	0.1	0.05	0
Idba_scaffold104391	3976	0	0	0	0	0.111111	0	0	0	0	0	0.0526316	0.05	0	0	0	0.105263	0	0	0	0.1	0	0	0.047619	0	0	0	0	0	0	0	0
Idba_scaffold104399	2934	0.2	0.2	0.1	0.1	0.111111	0.125	0.2	0.15	0.15	0.35	0.105263	0.15	0.1	0.25	0.2	0.263158	0.25	0.2	0.3	0.35	0.2	0.2	0.142857	0.157895	0.315789	0.263158	0.125	0.1	0.2	0.2	0.1875
Idba_scaffold104404	434	0	0	0.05	0	0.111111	0.0625	0.05	0	0	0	0.0526316	0	0.05	0.05	0.15	0	0.0833333	0.05	0	0.05	0	0	0.047619	0.157895	0.0526316	0	0	0.05	0	0.05	0.4375
Idba_scaffold104436	3109	0	0	0	0	0.111111	0	0	0	0	0	0	0	0	0	0	0	0	0	0	0	0	0	0	0	0	0	0	0	0	0	0.3125
Idba_scaffold104448	3414	0.05	0.05	0.05	0	0.444444	0.0625	0.05	0	0.05	0.15	0.105263	0.2	0.3	0.05	0.35	0.157895	0.166667	0.05	0.15	0.1	0.1	0.15	0.190476	0	0.210526	0.105263	0.3125	0.05	0.1	0	0.125
Idba_scaffold104452	3065	0.05	0	0	0	0.333333	0.1875	0.05	0.05	0.05	0.05	0.157895	0.05	0.05	0.05	0	0.105263	0	0	0.05	0.15	0	0.1	0.047619	0	0	0.0526316	0	0.05	0.1	0	0.125
Idba_scaffold104459	1154	0	0	0	0.05	0.222222	0	0	0	0	0	0	0.1	0.1	0.05	0	0.105263	0	0.15	0.1	0.2	0	0	0.142857	0	0	0.0526316	0	0.15	0	0	0.0625
Idba_scaffold10447	7115	0.05	0	0.05	0.05	0.333333	0	0	0.1	0.05	0.3	0	0.05	0.15	0.05	0.1	0.0526316	0	0.1	0.15	0.1	0.05	0.05	0.285714	0.0526316	0	0.210526	0.0625	0	0.1	0.1	0
Idba_scaffold10447	9278	0	0	0	0	0.111111	0	0	0	0	0	0	0	0	0	0	0	0	0	0	0	0	0	0	0	0	0	0	0	0	0	0
Idba_scaffold104481	3246	0.05	0.05	0.1	0.05	0.111111	0.1875	0.2	0	0.05	0.05	0.0526316	0	0.05	0	0	0.210526	0.166667	0	0.1	0.15	0	0.2	0.0952381	0	0.0526316	0.105263	0.125	0	0	0.1	0.0625
Idba_scaffold104501	223	0	0	0	0	0.111111	0	0	0	0	0	0.0526316	0	0	0	0.05	0	0	0	0	0	0	0	0.047619	0	0	0	0	0	0	0	0.1875
Idba_scaffold104503	816	0	0	0	0	0	0	0	0	0	0	0	0	0	0	0	0	0	0	0	0	0	0	0	0	0	0	0	0	0	0	0
Idba_scaffold104503	3530	0	0	0	0	0.111111	0	0	0	0	0	0	0	0	0	0	0	0	0	0	0	0	0	0	0	0	0	0	0	0	0	0
Idba_scaffold104504	3472	0	0	0	0	0.111111	0	0	0	0	0	0	0	0	0	0	0	0	0	0	0	0	0	0	0	0	0	0	0	0	0	0
Idba_scaffold104511	2724	0	0	0	0	0.222222	0.0625	0	0	0	0.1	0	0	0.1	0	0	0	0	0	0	0.05	0.05	0	0	0	0	0.0526316	0	0	0	0	0
Idba_scaffold104516	716	0	0	0	0	0.111111	0	0	0	0	0	0	0	0	0	0	0	0	0	0	0	0	0	0	0	0	0	0	0	0	0	0
Idba_scaffold10452	979	0.05	0	0.15	0.05	0.111111	0.0625	0.05	0	0.15	0.05	0.0526316	0.05	0.1	0.05	0	0	0	0	0	0.15	0.1	0.1	0.0952381	0	0.0526316	0.105263	0.125	0.15	0.1	0.1	0.375
Idba_scaffold10452	3157	0	0	0	0	0.111111	0	0	0	0	0	0	0	0	0	0	0	0	0	0	0	0	0	0	0	0	0	0.0625	0	0	0	0
Idba_scaffold10452	5688	0	0	0	0	0.111111	0	0	0	0	0	0	0	0	0	0.05	0	0	0	0	0	0	0	0	0	0	0	0	0	0	0	0.25
Idba_scaffold104522	3425	0	0	0	0	0.111111	0	0	0	0	0	0	0	0	0	0	0	0	0	0	0	0	0	0	0	0	0	0	0	0	0	0
Idba_scaffold104527	3033	0	0.05	0	0	0.111111	0	0.05	0.05	0.05	0.05	0	0	0	0	0.05	0.105263	0	0.15	0	0.05	0.05	0	0.047619	0	0	0	0.0625	0	0.1	0	0
Idba_scaffold10454	10029	0	0	0	0	0.111111	0	0	0	0.05	0	0	0	0	0	0.05	0	0	0	0.05	0.05	0	0	0.047619	0	0	0	0	0	0	0	0
Idba_scaffold10454	16452	0	0	0	0	0.111111	0	0.05	0	0	0	0.0526316	0	0	0	0.05	0.0526316	0	0	0	0	0	0	0.047619	0	0	0	0	0	0	0	0.1875
Idba_scaffold104540	926	0	0.05	0	0	0.222222	0.125	0	0.2	0.05	0.1	0.105263	0.1	0	0.35	0.2	0.263158	0.333333	0.35	0.15	0.2	0.05	0.2	0.238095	0.157895	0.263158	0	0.3125	0.15	0.1	0.15	0.3125
Idba_scaffold104546	2950	0	0	0	0	0.111111	0	0	0	0	0	0	0	0	0	0	0	0	0.05	0	0	0	0	0	0	0	0	0	0	0	0	0.125
Idba_scaffold10455	8487	0	0	0	0	0.111111	0.0625	0	0	0	0.05	0	0	0	0	0	0.105263	0	0.05	0.1	0.05	0	0	0.047619	0	0	0	0	0.05	0.1	0	0.0625
Idba_scaffold10455	8568	0	0	0	0	0.111111	0	0	0	0	0.05	0.0526316	0	0	0	0	0.157895	0	0.05	0.05	0.05	0.05	0	0.047619	0	0	0	0	0.05	0	0	0.0625
Idba_scaffold104551	1787	0	0	0	0	0.222222	0	0	0.05	0	0	0	0	0.05	0	0	0	0	0.05	0.05	0	0	0	0	0.0526316	0	0	0	0	0	0	0
Idba_scaffold104553	3253	0	0	0	0	0.111111	0	0	0	0	0	0	0	0	0	0	0	0	0	0	0	0	0	0	0	0	0	0	0	0	0	0
Idba_scaffold104555	1594	0	0	0.05	0	0.111111	0	0	0	0	0	0	0	0	0	0	0	0	0	0	0	0	0	0	0	0	0	0	0	0	0	0.1875
Idba_scaffold104567	1783	0	0	0	0	0.111111	0	0	0	0	0	0	0	0	0	0	0	0	0	0	0	0	0	0	0	0	0	0	0	0	0	0
Idba_scaffold104567	3979	0	0	0	0	0.111111	0	0	0	0	0	0	0	0	0	0	0	0	0	0	0	0	0	0	0	0	0	0	0	0	0	0
Idba_scaffold104568	3454	0	0	0.15	0.1	0.333333	0.0625	0.1	0.2	0.1	0	0.0526316	0	0.1	0	0.15	0	0	0.15	0.1	0.05	0.15	0.1	0.0952381	0.157895	0	0.0526316	0.0625	0.05	0.1	0.05	0.4375
Idba_scaffold10457	15668	0.05	0.05	0.05	0	0.222222	0	0.1	0	0	0	0.157895	0	0.05	0	0.1	0.210526	0	0.1	0	0	0	0.05	0.190476	0	0	0	0.0625	0.05	0	0	0.5625
Idba_scaffold104580	1307	0	0	0	0	0.111111	0	0	0	0	0	0.0526316	0	0	0	0.05	0	0	0	0	0	0	0	0	0	0	0	0	0	0	0	0
Idba_scaffold10459	8925	0	0.05	0	0	0.222222	0	0.1	0.05	0	0.1	0.473684	0	0	0	0.15	0.315789	0	0.15	0	0	0.05	0.05	0.142857	0.105263	0	0	0	0.05	0.1	0	0.6875
Idba_scaffold104600	1074	0.05	0	0	0	0.222222	0	0	0	0	0.05	0	0	0	0	0.05	0	0	0.1	0	0	0	0	0	0	0	0	0	0	0	0	0.125
Idba_scaffold104607	458	0.1	0	0.1	0.05	0.555556	0.125	0.15	0.25	0.1	0.2	0.210526	0.05	0.05	0.1	0.05	0.0526316	0	0.1	0.2	0.1	0.05	0.1	0.190476	0.157895	0.0526316	0.105263	0.125	0.25	0.2	0.05	0.0625
Idba_scaffold104613	1082	0	0	0	0	0.111111	0	0	0	0	0	0	0	0	0	0.05	0.105263	0	0.05	0	0	0	0.05	0	0	0.0526316	0	0	0	0	0	0.1875
Idba_scaffold104613	1438	0	0	0	0	0.111111	0	0	0	0	0	0	0	0	0	0	0	0	0	0	0	0	0	0	0	0	0	0	0	0	0	0
Idba_scaffold104631	253	0	0	0	0	0	0	0.1	0	0	0.05	0.0526316	0.05	0	0	0.1	0.315789	0	0.15	0	0.05	0.05	0.05	0.0952381	0	0.0526316	0.105263	0	0	0	0	0.5
Idba_scaffold104631	2353	0	0	0	0	0.111111	0	0	0	0	0	0.0526316	0	0.05	0	0.1	0.0526316	0	0	0	0	0	0	0.0952381	0	0	0.0526316	0	0	0	0	0.25
Idba_scaffold104631	2500	0	0	0	0	0.111111	0	0	0	0.05	0	0	0	0	0	0	0	0	0	0	0	0	0	0	0	0	0	0	0	0	0	0
Idba_scaffold104641	78	0.15	0.25	0.2	0.15	0.333333	0.0625	0.3	0.1	0.05	0.05	0.578947	0.1	0	0.25	0.15	0.421053	0	0.25	0.1	0	0.1	0.1	0.285714	0.105263	0.105263	0.105263	0	0.2	0.3	0	0.6875
Idba_scaffold104647	2692	0.2	0.3	0.35	0.2	0.222222	0.1875	0.3	0.3	0.1	0.4	0.210526	0.2	0.05	0	0.05	0	0	0.1	0.15	0.15	0	0.05	0.047619	0.157895	0.0526316	0.157895	0.3125	0.2	0.2	0.35	0.375
Idba_scaffold104656	3857	0	0	0	0.05	0.222222	0.0625	0	0	0	0.05	0	0	0	0	0	0	0	0	0.1	0.05	0	0	0	0	0.0526316	0.105263	0.125	0.15	0	0.05	0
Idba_scaffold104666	688	0	0	0	0	0.222222	0	0	0	0	0	0.0526316	0.05	0	0.05	0	0	0	0.05	0	0.1	0.1	0	0	0.0526316	0	0	0	0	0	0	0
Idba_scaffold104677	1992	0	0	0	0.05	0.111111	0.0625	0.05	0	0.05	0	0	0	0	0	0	0	0	0	0	0	0.05	0	0	0.0526316	0	0	0	0	0	0	0
Idba_scaffold104709	1685	0	0.05	0	0	0.222222	0	0.05	0	0.05	0	0.105263	0.05	0.05	0.05	0.25	0.210526	0	0.1	0	0.05	0	0.05	0	0	0	0	0	0.05	0	0	0.1875
Idba_scaffold104756	3191	0	0	0	0	0.111111	0	0	0	0	0	0	0	0	0	0	0	0	0	0	0	0	0	0	0	0	0	0	0	0	0	0
Idba_scaffold104758	3860	0	0	0	0	0.111111	0	0	0	0	0	0	0	0	0	0	0	0	0	0	0	0	0	0	0	0	0	0	0	0	0	0
Idba_scaffold10476	9878	0	0	0	0	0.111111	0	0	0	0	0	0	0	0	0	0	0	0	0	0	0	0	0	0	0	0	0	0	0	0	0	0
Idba_scaffold104760	1208	0	0	0	0	0.111111	0	0	0	0	0	0	0	0	0	0	0	0	0	0	0	0	0	0	0	0	0	0	0	0	0	0
Idba_scaffold10477	4522	0.05	0.1	0.35	0	0.333333	0.1875	0.2	0.1	0.15	0.15	0.578947	0	0	0.15	0.15	0.526316	0	0.2	0.15	0.05	0.1	0.1	0.190476	0.157895	0	0.0526316	0	0.35	0.2	0	0.9375
Idba_scaffold10477	7899	0	0	0	0	0.111111	0	0	0	0	0	0.0526316	0	0	0	0	0	0	0	0	0	0	0	0	0	0	0	0	0	0	0	0
Idba_scaffold10477	10110	0	0.05	0	0	0.111111	0.0625	0.1	0.05	0.05	0.1	0.315789	0	0.05	0.1	0.3	0.263158	0.0833333	0.1	0.05	0.05	0.05	0.1	0.333333	0.0526316	0.263158	0.0526316	0	0.25	0.1	0	0.6875
Idba_scaffold10477	11861	0	0	0.05	0	0.111111	0	0	0	0	0	0	0	0	0.05	0	0	0	0	0	0	0	0	0	0	0	0	0	0	0	0	0
Idba_scaffold104774	2728	0	0	0	0	0.111111	0	0	0	0	0	0	0	0	0	0.05	0	0	0	0	0	0	0	0	0	0	0	0	0	0	0	0
Idba_scaffold104778	496	0	0	0	0	0.111111	0	0	0	0	0	0	0	0	0	0	0	0	0	0	0	0	0	0	0	0	0	0	0	0	0	0
Idba_scaffold104784	1887	0	0	0.05	0	0.111111	0	0	0	0	0	0.210526	0	0	0.05	0.1	0.315789	0	0.1	0	0	0.05	0	0.0952381	0.0526316	0	0	0	0.05	0	0	0.5625
Idba_scaffold104799	3958	0	0	0	0	0.111111	0	0	0	0	0	0	0	0	0	0	0	0	0	0	0	0	0	0	0	0	0	0	0	0	0	0
Idba_scaffold1048	6446	0	0	0	0	0.111111	0	0	0	0	0	0	0	0	0	0	0	0	0	0	0	0	0	0	0	0	0	0	0	0	0	0
Idba_scaffold10480	8813	0	0	0	0	0.111111	0	0	0	0	0	0	0	0	0	0	0	0	0	0	0	0	0	0	0	0	0	0	0	0	0	0
Idba_scaffold104818	1544	0.05	0.15	0.05	0	0.111111	0.125	0	0.1	0.1	0.1	0.157895	0.15	0.15	0.1	0.1	0.263158	0.0833333	0.05	0.05	0.05	0.2	0.15	0.190476	0.157895	0.105263	0	0.0625	0	0.1	0.1	0.6875
Idba_scaffold10482	10185	0	0	0	0	0.111111	0	0	0	0	0	0	0	0	0	0	0	0	0	0	0	0	0	0	0	0	0	0	0	0	0	0
Idba_scaffold10483	4760	0.05	0	0	0	0.222222	0	0	0.05	0	0	0	0	0.05	0	0	0	0	0.05	0.1	0.05	0	0.05	0.047619	0.0526316	0	0.0526316	0	0	0	0	0.1875
Idba_scaffold104848	148	0	0	0.05	0	0.111111	0.1875	0.1	0.05	0	0	0.315789	0	0	0.05	0.2	0.368421	0	0.15	0.05	0	0.05	0.05	0.333333	0.105263	0.0526316	0	0	0.2	0.1	0	0.75
Idba_scaffold10486	11632	0	0.05	0	0	0.111111	0	0.05	0	0	0	0.157895	0	0	0	0.1	0.210526	0	0.05	0	0	0	0	0.142857	0.0526316	0	0	0	0.05	0	0	0.625
Idba_scaffold10486	16670	0	0	0	0	0.111111	0	0	0	0	0	0	0	0	0	0	0	0	0.05	0	0	0	0	0	0	0	0	0	0	0	0	0
Idba_scaffold104870	1619	0	0	0	0	0.111111	0	0	0	0	0	0	0	0	0	0	0	0	0	0	0	0	0	0	0	0	0	0	0	0	0	0
Idba_scaffold104871	1519	0	0	0	0	0.111111	0	0	0	0	0	0	0	0	0	0	0	0	0.05	0	0	0	0	0	0	0	0	0	0	0	0	0
Idba_scaffold104875	155	0	0	0	0	0.111111	0	0	0	0	0	0	0	0	0	0	0	0	0	0	0	0	0	0	0	0	0	0	0	0	0	0
Idba_scaffold10488	5159	0	0	0	0	0.111111	0	0	0	0	0	0	0	0	0	0	0	0	0	0	0	0	0	0	0	0	0	0	0	0	0	0
Idba_scaffold10488	6869	0.05	0.15	0.1	0.05	0.333333	0	0.05	0.05	0.15	0.25	0	0	0	0	0	0	0	0	0	0	0	0	0.047619	0	0	0	0.0625	0.05	0.1	0.05	0
Idba_scaffold10491	7790	0	0	0	0	0.111111	0	0	0	0	0	0	0	0	0	0	0	0	0	0	0	0	0	0	0	0	0	0	0	0	0	0
Idba_scaffold10494	15347	0.05	0	0	0	0.333333	0	0	0	0.05	0	0	0	0.05	0	0	0	0	0	0.1	0	0	0	0	0	0	0	0.0625	0	0	0	0
Idba_scaffold104940	142	0.15	0.25	0.25	0.05	0.222222	0.1875	0.05	0.05	0.2	0.1	0.105263	0.2	0.15	0.1	0.2	0.0526316	0.166667	0.15	0.3	0.1	0.3	0.2	0.190476	0.263158	0.105263	0.105263	0.375	0.2	0	0.15	0.25
Idba_scaffold104940	2021	0.2	0.2	0.25	0.1	0.222222	0.1875	0.05	0.1	0.25	0.2	0.105263	0.2	0.2	0.1	0.15	0.0526316	0	0.1	0.15	0.05	0.1	0	0.238095	0.263158	0.105263	0.105263	0.3125	0.25	0.1	0.2	0.125
Idba_scaffold10496	3563	0	0	0.1	0.05	0.111111	0.0625	0.05	0	0	0	0.210526	0	0	0	0.15	0.315789	0	0.15	0.05	0	0	0.05	0.190476	0	0	0	0	0.25	0	0	0.5625
Idba_scaffold10496	5112	0	0	0	0	0	0	0	0	0	0	0	0	0	0	0	0	0	0	0	0	0	0	0	0	0	0	0	0	0	0	0
Idba_scaffold10496	6282	0	0	0	0	0.111111	0	0	0	0	0	0	0	0	0	0	0	0	0	0	0	0	0	0	0	0	0	0	0	0	0.05	0
Idba_scaffold10496	6706	0	0	0	0	0.111111	0	0	0	0	0	0	0	0	0	0	0	0	0	0	0	0	0	0.047619	0	0	0	0	0	0	0	0
Idba_scaffold10497	10853	0.05	0.05	0.05	0.05	0.111111	0.0625	0.05	0.05	0.05	0.1	0.210526	0.05	0	0	0.15	0.105263	0	0.15	0	0	0	0.1	0.142857	0.0526316	0.0526316	0.0526316	0	0.1	0.1	0	0.5
Idba_scaffold105	5725	0.05	0.1	0.1	0.05	0.444444	0.0625	0.15	0.05	0	0.15	0.157895	0.05	0.1	0.05	0.15	0	0	0.1	0.15	0.1	0.1	0.05	0.047619	0.105263	0	0.105263	0.0625	0.1	0	0.15	0
Idba_scaffold10500	13602	0	0	0	0	0.111111	0	0	0	0	0	0	0	0	0	0	0	0	0	0	0	0	0	0	0	0	0	0	0	0	0	0
Idba_scaffold105003	3040	0	0	0	0	0.111111	0	0	0	0	0	0	0	0	0	0	0	0	0	0	0.05	0	0	0	0	0	0	0	0	0	0	0
Idba_scaffold10501	16599	0	0	0	0	0.111111	0	0	0	0	0	0	0	0	0	0	0	0	0	0	0	0	0	0	0	0	0	0	0	0	0	0
Idba_scaffold105011	125	0	0	0	0	0.111111	0	0	0	0	0	0	0	0	0	0	0	0	0	0	0	0	0	0	0	0	0	0	0	0	0	0
Idba_scaffold105011	315	0	0	0	0	0	0	0	0	0	0	0	0	0	0	0	0	0	0	0	0	0	0	0	0	0	0	0	0	0	0	0
Idba_scaffold105011	3449	0	0	0	0	0.111111	0	0	0	0	0	0	0	0	0	0	0	0	0	0	0	0	0	0	0	0	0	0	0	0	0	0
Idba_scaffold10503	2853	0.05	0	0	0	0.111111	0	0	0	0	0	0	0	0	0	0.05	0	0	0	0	0	0	0	0	0	0	0	0	0	0	0	0.0625
Idba_scaffold105032	1468	0	0.05	0	0	0.111111	0	0.05	0	0	0	0	0	0	0	0.15	0.157895	0	0.05	0	0	0	0.05	0	0	0	0	0	0	0	0	0.375
Idba_scaffold105042	1076	0	0	0	0	0.111111	0	0.1	0	0	0	0.210526	0	0	0	0.1	0.105263	0	0	0	0	0	0.05	0.0952381	0	0	0	0	0	0	0	0.5
Idba_scaffold10505	13073	0	0	0	0	0.111111	0	0	0	0	0	0	0	0	0	0	0	0	0	0.05	0	0	0	0	0	0	0	0	0	0	0	0
Idba_scaffold105055	4064	0	0	0	0	0.111111	0	0	0	0	0	0.0526316	0	0	0	0.1	0.0526316	0	0.05	0	0	0	0	0.047619	0	0	0	0	0	0	0	0.3125
Idba_scaffold105062	312	0.1	0.2	0.05	0.15	0.333333	0.25	0.2	0.25	0.15	0.1	0.368421	0.3	0.25	0.2	0.3	0.157895	0	0.1	0.15	0.2	0.15	0.15	0.190476	0.263158	0.105263	0.210526	0.1875	0.15	0.2	0	0.1875
Idba_scaffold105065	3663	0	0	0	0	0.111111	0	0	0	0	0	0	0	0	0	0	0	0	0	0	0	0	0	0	0	0	0	0	0	0	0	0
Idba_scaffold105068	408	0.1	0.1	0.2	0.15	0.111111	0.125	0	0	0.2	0.2	0.210526	0.1	0.05	0.1	0.3	0.315789	0.25	0.1	0.1	0.2	0.05	0.1	0.142857	0.210526	0.263158	0.263158	0.1875	0.1	0.1	0.25	0.3125
Idba_scaffold105068	503	0	0	0	0	0.111111	0.0625	0.1	0	0	0	0.0526316	0	0.05	0	0.1	0	0	0	0	0.1	0.05	0	0.142857	0	0	0.105263	0.0625	0	0.1	0.1	0
Idba_scaffold105075	2543	0.1	0.05	0	0	0.111111	0.0625	0.15	0	0	0	0.157895	0	0	0	0.1	0.157895	0	0.05	0	0	0	0.05	0.142857	0	0	0	0	0	0	0	0.5625
Idba_scaffold105079	944	0	0.15	0.1	0.25	0.222222	0.0625	0.1	0	0.15	0.15	0.105263	0.1	0.1	0.1	0.05	0	0.0833333	0.1	0	0	0	0.25	0.142857	0.157895	0.210526	0.210526	0.5625	0.15	0	0.35	0.0625
Idba_scaffold10508	9888	0.05	0.05	0	0.1	0.222222	0	0.15	0.05	0.15	0.1	0	0.15	0.05	0.1	0.15	0.157895	0	0.3	0.15	0.25	0.1	0.05	0.0952381	0.157895	0.0526316	0.157895	0	0.15	0.1	0.2	0.375
Idba_scaffold10508	15664	0.15	0.1	0	0.05	0.111111	0.125	0	0.05	0.1	0.15	0	0.05	0	0	0	0.0526316	0	0	0	0	0	0	0.190476	0.0526316	0	0	0.0625	0.05	0	0.1	0.125
Idba_scaffold105093	1595	0	0	0	0	0.111111	0	0	0	0	0	0	0	0	0	0	0	0	0	0.05	0	0	0	0.047619	0	0	0	0	0	0	0.1	0
Idba_scaffold105098	3198	0	0.05	0.05	0.05	0.222222	0.0625	0.05	0	0.15	0.1	0	0.05	0.1	0.1	0.05	0	0	0.1	0.05	0.1	0.05	0.05	0.047619	0.105263	0.157895	0.157895	0.25	0.2	0.1	0	0.125
Idba_scaffold1051	7064	0	0	0	0	0.111111	0	0	0	0	0	0	0	0	0	0	0	0	0	0	0	0	0	0	0	0	0	0	0	0	0	0
Idba_scaffold1051	20502	0	0	0	0	0	0	0	0	0	0	0	0	0	0	0	0	0	0	0	0	0	0	0	0	0	0	0	0	0	0	0
Idba_scaffold1051	39319	0.05	0.05	0.05	0.05	0.111111	0.0625	0.05	0.05	0.05	0.05	0.157895	0	0	0	0.1	0	0.0833333	0.05	0	0.05	0	0.1	0	0	0	0	0.0625	0.1	0	0.15	0
Idba_scaffold1051	39482	0.15	0.1	0.25	0.25	0.444444	0.125	0.05	0.1	0.15	0.1	0.210526	0.05	0.05	0.1	0.25	0.421053	0.166667	0	0.1	0.05	0.1	0.2	0.142857	0	0.105263	0.210526	0.0625	0.15	0	0.25	0.0625
Idba_scaffold105114	4021	0	0	0	0	0.111111	0	0	0	0	0	0	0	0	0	0	0	0	0	0	0	0	0	0	0	0	0	0	0	0	0	0
Idba_scaffold105124	1724	0.05	0	0.05	0	0.111111	0	0.05	0	0	0.1	0.105263	0.05	0.1	0.05	0.1	0.157895	0.0833333	0.05	0.05	0.05	0	0	0.0952381	0.105263	0.105263	0.0526316	0.0625	0	0.1	0.15	0.3125
Idba_scaffold105130	3542	0	0	0	0	0.111111	0	0	0	0	0	0.0526316	0	0	0	0.05	0	0	0.05	0	0	0	0	0.047619	0	0	0	0	0	0	0	0.625
Idba_scaffold105136	1662	0	0	0	0	0.111111	0	0.05	0	0	0	0.105263	0	0	0	0.1	0.105263	0	0	0	0	0	0	0.047619	0	0	0	0	0	0	0	0.5625
Idba_scaffold105156	3015	0	0	0	0	0.111111	0	0	0	0	0	0	0	0	0	0	0	0	0	0	0	0	0	0	0	0	0	0	0	0	0	0
Idba_scaffold105159	537	0	0	0	0	0.222222	0	0	0	0	0	0	0	0	0	0	0	0	0	0	0	0	0	0	0	0	0	0	0	0	0	0
Idba_scaffold105163	566	0	0	0	0	0.222222	0.0625	0	0	0	0	0.0526316	0	0.05	0.1	0	0.0526316	0	0.05	0	0	0	0	0	0	0	0	0	0	0	0	0
Idba_scaffold10517	1546	0	0	0	0	0.111111	0	0	0	0	0	0	0	0	0	0	0	0	0	0	0	0	0	0	0	0	0	0	0	0	0	0
Idba_scaffold10517	1891	0	0	0	0	0.111111	0	0	0	0	0	0	0	0	0	0	0	0	0	0	0	0	0	0	0	0	0	0	0	0	0	0
Idba_scaffold10517	2273	0	0	0	0	0.111111	0	0	0	0	0	0	0	0	0	0	0	0	0	0	0	0	0	0	0	0	0	0	0	0	0	0
Idba_scaffold105182	2288	0	0.1	0	0	0.222222	0	0.1	0	0.15	0.05	0.210526	0	0.1	0.2	0.2	0.105263	0	0	0	0	0	0.15	0.238095	0.105263	0.263158	0.105263	0.125	0.2	0.1	0	0.3125
Idba_scaffold10519	943	0	0	0	0	0.111111	0	0	0	0	0	0	0	0	0	0	0	0	0	0	0	0	0	0	0	0	0	0	0	0	0	0
Idba_scaffold105196	337	0	0	0	0	0.111111	0	0	0	0	0	0	0	0	0	0	0	0	0.05	0	0	0.05	0	0.047619	0	0	0	0	0	0	0.05	0.0625
Idba_scaffold105200	1844	0	0	0	0	0.111111	0	0	0	0	0	0	0	0	0	0	0	0	0	0	0	0	0	0	0	0	0	0	0	0	0	0
Idba_scaffold105203	2224	0	0	0	0	0.111111	0	0	0	0	0	0	0	0	0	0	0	0	0	0	0	0	0	0	0	0	0	0	0	0	0	0
Idba_scaffold10521	16957	0.05	0	0.05	0	0.111111	0	0	0	0	0	0	0	0	0	0	0	0	0	0	0	0	0	0.047619	0	0	0	0	0	0	0	0
Idba_scaffold105210	871	0.05	0.05	0.05	0.05	0.444444	0.0625	0	0.05	0.1	0.2	0.0526316	0.05	0.15	0.1	0	0.210526	0	0.1	0.2	0.1	0	0.15	0.0952381	0.157895	0	0.157895	0	0.05	0.1	0.05	0.125
Idba_scaffold10524	15444	0	0	0	0	0.111111	0	0	0	0	0	0	0	0	0	0	0	0	0	0	0	0	0	0	0	0	0	0	0	0	0	0
Idba_scaffold105257	3136	0	0	0	0	0	0	0	0	0	0	0	0	0	0	0	0.0526316	0	0	0	0	0	0	0	0	0	0	0	0	0	0	0
Idba_scaffold10526	3555	0	0	0	0	0.111111	0	0.05	0	0	0	0.105263	0	0	0	0.05	0.0526316	0	0.1	0	0	0	0.05	0.047619	0	0	0	0	0	0	0	0.5
Idba_scaffold105269	576	0	0	0	0	0.111111	0	0	0	0	0	0	0	0	0	0	0	0	0	0	0	0	0	0	0	0	0	0	0	0	0	0
Idba_scaffold105270	183	0.05	0.05	0.1	0	0.111111	0	0.05	0.1	0.05	0.15	0	0	0.1	0.05	0.1	0.0526316	0.0833333	0	0.1	0	0	0.05	0.047619	0	0.105263	0.105263	0.0625	0.05	0	0	0.0625
Idba_scaffold105271	298	0	0	0	0	0.111111	0	0.05	0	0	0	0.0526316	0	0	0	0.05	0.0526316	0	0.05	0	0	0	0.05	0.047619	0	0	0	0	0	0	0	0.5
Idba_scaffold105277	3519	0	0.2	0.05	0.2	0.111111	0.125	0.05	0.1	0	0.05	0.105263	0.25	0.05	0.1	0.05	0.0526316	0.0833333	0.1	0.35	0.05	0.1	0.15	0.190476	0.210526	0.157895	0.105263	0	0	0	0	0.0625
Idba_scaffold105283	2633	0.05	0.15	0.25	0.05	0.222222	0.0625	0.15	0.05	0.1	0.35	0.210526	0.05	0.05	0.15	0.15	0.210526	0.333333	0.2	0.1	0	0.3	0.15	0.285714	0.157895	0.157895	0.105263	0.125	0.1	0.1	0.15	0.25
Idba_scaffold105286	2547	0	0	0	0	0.111111	0	0	0	0	0	0	0	0	0	0	0	0	0	0	0	0	0	0	0	0	0	0	0	0	0	0
Idba_scaffold10529	1493	0	0	0	0	0.111111	0	0	0	0	0	0	0	0	0	0	0	0	0	0	0	0	0	0	0	0	0	0	0	0	0	0
Idba_scaffold105293	324	0	0	0	0	0.111111	0	0	0	0	0	0	0	0	0	0	0	0	0	0	0	0	0	0	0	0	0	0	0	0	0	0
Idba_scaffold105294	2164	0	0.05	0	0.05	0.111111	0	0	0	0	0	0	0	0	0	0	0	0	0	0.05	0	0.05	0	0	0	0	0.0526316	0.0625	0	0	0	0
Idba_scaffold10530	15977	0	0	0	0	0.111111	0	0.05	0	0	0	0.105263	0	0	0	0.1	0.315789	0	0.1	0	0	0	0.05	0.142857	0	0	0	0	0	0	0	0.5625
Idba_scaffold10531	269	0	0	0	0	0.111111	0.0625	0.05	0	0	0	0.263158	0	0	0	0.1	0.210526	0	0.05	0	0	0	0.05	0.0952381	0	0	0	0	0.05	0	0	0.625
Idba_scaffold10531	9308	0	0	0	0	0.111111	0	0	0	0	0	0	0	0	0	0	0	0	0.05	0	0	0	0	0	0	0	0	0	0	0	0	0
Idba_scaffold10532	3360	0	0.05	0	0	0.111111	0	0.05	0	0	0	0.263158	0	0	0	0.1	0.157895	0	0.1	0	0	0	0	0.047619	0.0526316	0.0526316	0	0	0.05	0	0	0.5
Idba_scaffold105323	346	0.15	0.05	0.1	0.05	0.111111	0.25	0.05	0.05	0.1	0.05	0.105263	0.05	0.05	0.1	0.15	0.157895	0	0.15	0.15	0.1	0.1	0.15	0	0.157895	0	0.157895	0	0.25	0.2	0.15	0.3125
Idba_scaffold10534	15639	0	0	0	0	0.111111	0	0	0	0	0	0.0526316	0	0	0	0	0	0	0.05	0	0	0	0	0	0	0	0	0	0	0	0	0.1875
Idba_scaffold105348	1938	0.05	0	0	0.05	0.111111	0	0	0	0	0	0	0	0.05	0	0.05	0	0	0	0	0	0	0	0	0	0.0526316	0	0.0625	0	0	0	0
Idba_scaffold10535	11688	0	0.05	0	0	0.111111	0.0625	0.1	0.05	0	0	0.421053	0	0	0.05	0.05	0.263158	0	0.1	0	0	0.05	0	0.0952381	0	0	0	0	0.05	0	0	0.6875
Idba_scaffold105350	337	0	0	0	0	0.111111	0	0	0	0	0	0	0	0	0	0	0	0	0	0	0	0	0	0.047619	0	0	0	0	0	0	0	0
Idba_scaffold105366	3165	0	0	0	0	0.111111	0	0	0	0	0	0	0	0	0	0	0	0	0	0	0	0	0	0	0	0	0	0	0	0	0	0
Idba_scaffold105366	3243	0	0	0	0	0.111111	0	0	0	0	0	0	0	0	0	0	0	0	0	0	0	0	0	0	0	0	0	0	0	0	0	0
Idba_scaffold105367	2367	0	0	0	0	0.222222	0.0625	0	0.05	0	0	0	0	0	0	0	0	0	0	0	0	0	0	0.047619	0	0	0	0.0625	0	0	0	0
Idba_scaffold105369	2226	0	0	0.05	0.05	0.111111	0.3125	0.15	0.05	0	0.05	0.421053	0	0	0	0.15	0.315789	0	0.1	0	0	0.05	0.1	0.190476	0.157895	0	0	0	0.15	0.1	0	0.75
Idba_scaffold105373	2279	0	0	0	0	0.111111	0	0	0	0	0	0	0	0	0	0	0.0526316	0	0	0	0	0.05	0	0.047619	0	0	0	0.0625	0	0	0	0
Idba_scaffold105375	2236	0.05	0.05	0.1	0	0.333333	0.125	0.05	0.05	0.1	0.2	0.263158	0	0.05	0.15	0.25	0.263158	0.166667	0.15	0.15	0.15	0.1	0.25	0.0952381	0.105263	0.105263	0.210526	0	0.1	0	0.1	0.125
Idba_scaffold105381	1409	0	0.05	0.05	0	0.111111	0.0625	0.05	0.05	0	0.05	0.210526	0.05	0	0.1	0	0.263158	0.0833333	0.05	0	0.05	0.1	0.2	0.142857	0	0.105263	0.263158	0.125	0.25	0	0.3	0.1875
Idba_scaffold105381	1572	0	0.15	0.1	0	0.111111	0	0.05	0.15	0.05	0.1	0.263158	0.05	0.05	0.05	0	0.210526	0.0833333	0.15	0.1	0	0.1	0.15	0	0	0.0526316	0.210526	0.125	0.05	0	0.15	0
Idba_scaffold105384	1565	0	0.05	0.05	0	0.111111	0	0.05	0	0	0.05	0.105263	0	0	0	0.05	0	0	0.1	0	0	0	0	0.047619	0	0.0526316	0.0526316	0.0625	0	0	0	0.125
Idba_scaffold105388	1122	0	0	0	0	0	0	0	0	0	0	0	0	0	0	0	0	0	0	0	0	0	0	0.0952381	0.0526316	0	0	0	0	0	0	0
Idba_scaffold1054	439	0	0	0	0.05	0	0	0	0	0	0	0	0	0	0	0	0.0526316	0	0	0	0.05	0	0	0.047619	0	0.0526316	0.0526316	0	0.05	0	0	0
Idba_scaffold105410	3026	0	0	0	0	0.222222	0	0	0	0	0	0.0526316	0	0	0	0	0	0	0.05	0	0	0	0	0	0	0	0	0	0	0	0	0.3125
Idba_scaffold10542	596	0.15	0	0.05	0.05	0.333333	0.0625	0	0	0.1	0.05	0	0	0.05	0.05	0.2	0.157895	0.25	0.15	0.05	0.05	0	0	0.285714	0.105263	0.263158	0.0526316	0.125	0.1	0.1	0.1	0.125
Idba_scaffold10542	735	0.15	0.1	0.15	0.15	0.444444	0.125	0.1	0.05	0.1	0.1	0.105263	0.05	0.25	0.05	0.3	0.315789	0.166667	0.2	0.15	0.25	0.2	0.15	0.238095	0.210526	0.421053	0.157895	0.125	0.1	0.1	0.25	0.1875
Idba_scaffold105420	323	0.05	0	0	0.1	0.222222	0.0625	0	0	0	0	0.0526316	0	0	0	0.05	0.0526316	0	0.1	0.1	0.15	0.05	0.05	0.047619	0.0526316	0.0526316	0.0526316	0.0625	0	0	0.15	0
Idba_scaffold105429	2641	0	0	0	0	0.111111	0	0	0	0	0	0	0	0	0	0	0	0	0	0	0	0	0	0	0	0	0	0	0	0	0	0
Idba_scaffold105429	2959	0	0	0	0	0.111111	0	0	0	0	0	0	0	0	0	0	0	0	0	0	0	0	0	0	0	0	0	0	0	0	0	0
Idba_scaffold10543	16777	0	0	0	0	0.111111	0	0	0	0	0	0	0	0.05	0	0.05	0.0526316	0	0	0	0	0	0	0	0	0.0526316	0.0526316	0.0625	0.05	0	0	0.0625
Idba_scaffold105449	1045	0	0	0	0	0.111111	0	0	0	0	0	0	0	0	0	0	0	0	0	0	0	0	0	0	0	0	0	0	0	0	0	0
Idba_scaffold105449	1655	0.05	0	0	0	0.222222	0	0	0.05	0	0	0.0526316	0.1	0.05	0.05	0.05	0.0526316	0	0	0.05	0.05	0.1	0.05	0	0.105263	0	0	0	0	0	0.05	0.0625
Idba_scaffold105453	3383	0	0	0	0	0.111111	0	0	0	0	0	0	0	0	0	0	0	0	0	0	0	0	0	0	0	0	0	0	0	0	0	0
Idba_scaffold105474	2678	0	0	0	0	0	0	0	0	0	0	0	0	0	0	0	0	0	0	0	0	0	0	0	0	0	0	0	0	0	0	0
Idba_scaffold1055	20412	0	0	0	0	0.111111	0	0	0	0	0	0.0526316	0	0	0	0.05	0.0526316	0	0.1	0	0	0	0	0.047619	0	0	0	0	0	0	0	0.4375
Idba_scaffold1055	34743	0	0	0	0	0.111111	0	0.1	0	0	0	0.315789	0	0	0	0.15	0.315789	0	0.05	0	0	0.05	0	0.142857	0.105263	0	0	0	0.05	0.1	0	0.625
Idba_scaffold10550	2955	0	0	0	0	0.111111	0	0	0	0	0	0	0	0	0	0	0	0	0.05	0	0	0	0	0.047619	0	0	0	0	0	0	0	0.1875
Idba_scaffold10550	4316	0	0	0	0	0.111111	0	0	0	0	0	0	0	0	0	0	0	0	0	0	0	0	0	0	0	0	0	0	0	0	0	0
Idba_scaffold105517	1442	0	0.05	0	0	0.111111	0.0625	0.05	0	0	0	0.105263	0	0.05	0	0.15	0.263158	0	0	0	0.05	0.05	0	0	0.0526316	0.0526316	0	0	0	0	0	0.5625
Idba_scaffold105524	1742	0.05	0	0	0	0.111111	0	0	0	0	0	0.0526316	0	0	0	0.1	0	0	0.05	0	0	0	0	0	0	0	0	0	0	0	0	0.4375
Idba_scaffold10553	12529	0	0	0	0	0.111111	0	0	0	0	0	0	0	0	0.05	0	0	0	0.05	0.05	0	0	0.05	0.047619	0	0	0	0	0	0	0	0
Idba_scaffold105546	3356	0	0	0	0	0.111111	0	0	0	0	0	0	0	0	0	0	0.0526316	0	0.05	0	0	0	0	0.047619	0	0	0	0	0	0	0	0.25
Idba_scaffold10555	10691	0	0	0	0	0.111111	0.0625	0	0	0	0	0	0	0	0	0	0	0.0833333	0.05	0.05	0	0	0	0	0	0	0	0	0	0	0	0
Idba_scaffold10555	13271	0	0	0	0	0.111111	0	0	0	0	0	0	0	0	0	0	0	0	0	0	0	0	0	0	0	0	0	0	0	0	0	0
Idba_scaffold10559	5911	0	0	0.05	0	0.111111	0	0	0	0	0	0	0	0.05	0	0	0	0.166667	0	0	0	0	0	0	0.105263	0	0	0	0	0	0	0
Idba_scaffold105596	2472	0	0.05	0.05	0	0.111111	0.0625	0	0.05	0.1	0	0.105263	0.1	0.1	0	0.15	0.421053	0.166667	0.1	0	0.05	0.05	0.25	0	0.0526316	0.0526316	0.105263	0	0.15	0.1	0.1	0
Idba_scaffold1056	37866	0.15	0	0.2	0.05	0.111111	0.0625	0.15	0.1	0.05	0.1	0.210526	0.05	0.3	0.25	0.1	0.0526316	0	0.2	0.15	0.25	0.15	0.1	0.0952381	0.0526316	0.105263	0.315789	0.125	0.15	0.2	0.1	0.125
Idba_scaffold105603	752	0	0	0	0	0.111111	0	0	0	0	0	0	0	0	0	0	0	0	0	0	0	0	0	0	0	0	0	0	0	0	0	0
Idba_scaffold10563	16339	0	0	0	0	0.111111	0	0	0	0	0	0	0	0	0	0	0	0	0	0	0	0	0	0	0	0	0	0	0	0	0	0
Idba_scaffold105639	3485	0.15	0.1	0.1	0.2	0.333333	0.25	0.1	0.15	0.1	0.25	0.157895	0.2	0.05	0.2	0.25	0.421053	0.333333	0.15	0.15	0.1	0.15	0.05	0.285714	0.105263	0.263158	0.210526	0	0.1	0.3	0.25	0.125
Idba_scaffold105642	2108	0	0.05	0.05	0	0.111111	0.125	0.1	0.05	0	0	0.368421	0	0	0.05	0.1	0.263158	0	0.1	0	0	0.05	0.05	0.0952381	0.105263	0	0	0	0.05	0.1	0	0.6875
Idba_scaffold105642	2223	0	0	0	0	0.111111	0	0	0	0	0	0.0526316	0	0	0	0.1	0.0526316	0	0	0	0	0	0	0.047619	0	0	0	0	0	0	0	0.4375
Idba_scaffold105642	3562	0	0	0	0	0.111111	0	0	0	0	0	0	0	0	0	0	0	0	0	0	0	0	0	0	0	0	0	0	0	0	0	0
Idba_scaffold10565	6275	0.1	0	0.25	0.1	0.222222	0.25	0.25	0.2	0.35	0.1	0.473684	0.1	0	0	0.3	0.263158	0	0.2	0.2	0.05	0.05	0.15	0.333333	0	0.157895	0.0526316	0.0625	0.45	0	0.1	0.8125
Idba_scaffold105652	3260	0.25	0.1	0.3	0.1	0.111111	0.1875	0.15	0.3	0.05	0	0.105263	0.05	0	0.1	0.2	0.368421	0	0.1	0.15	0.1	0.1	0.05	0.190476	0.105263	0.105263	0	0.125	0.1	0	0	0.625
Idba_scaffold10566	14931	0	0.15	0.2	0	0.222222	0.0625	0.25	0.1	0.1	0.1	0.368421	0	0	0.1	0.15	0.473684	0	0.15	0	0	0.1	0.05	0.238095	0.105263	0	0	0	0.2	0.1	0	0.875
Idba_scaffold105667	1153	0	0	0	0	0.111111	0	0	0	0	0	0	0	0	0	0	0	0	0	0	0	0	0	0	0	0	0	0	0	0	0	0
Idba_scaffold105672	331	0	0	0	0	0.111111	0	0.05	0	0	0	0.105263	0	0	0	0.1	0.0526316	0	0.05	0	0	0	0.05	0.0952381	0.0526316	0	0	0	0	0	0.05	0.5625
Idba_scaffold105688	3597	0	0	0	0	0.111111	0	0	0	0	0	0	0	0	0	0	0	0	0	0	0	0	0	0	0	0	0	0	0	0	0	0
Idba_scaffold10569	5946	0	0	0	0	0.111111	0	0	0	0	0	0	0	0	0	0	0	0	0	0	0	0	0	0	0	0	0	0	0	0	0	0
Idba_scaffold1057	9432	0	0.05	0.05	0.05	0.111111	0	0	0	0.05	0	0.105263	0	0	0.05	0	0.0526316	0	0	0	0	0	0.05	0.047619	0	0	0	0	0.05	0	0	0
Idba_scaffold105706	3126	0	0	0	0	0.111111	0	0	0	0	0	0	0	0	0	0	0	0	0	0	0	0	0	0	0	0	0	0	0	0	0	0
Idba_scaffold10571	5769	0	0	0	0	0.111111	0	0	0	0.05	0	0	0	0	0	0	0.0526316	0	0.05	0.05	0.05	0	0	0.047619	0	0	0	0	0	0	0	0
Idba_scaffold105712	955	0.05	0.05	0.05	0	0.111111	0.125	0.05	0.05	0.1	0.05	0.473684	0.05	0.1	0.15	0.1	0.578947	0	0.2	0.05	0.05	0.1	0.1	0.285714	0.157895	0.105263	0.105263	0.125	0.15	0	0.05	0.75
Idba_scaffold105712	3929	0.1	0.15	0.35	0.05	0.222222	0.125	0.25	0.2	0.05	0.3	0.473684	0.05	0.05	0.05	0.3	0.421053	0	0.25	0.1	0	0	0.15	0.285714	0.105263	0.105263	0	0	0.3	0.1	0.05	0.8125
Idba_scaffold105714	432	0	0	0	0	0.111111	0	0	0	0	0	0	0	0	0	0	0	0	0	0	0	0	0	0	0	0	0	0	0	0	0	0
Idba_scaffold105730	127	0	0	0	0	0.111111	0	0	0	0	0	0	0	0	0	0	0	0	0	0	0	0.05	0	0	0	0	0	0	0	0	0	0
Idba_scaffold105736	1318	0	0	0	0	0.111111	0	0	0	0	0	0	0	0	0	0	0	0	0	0	0	0	0	0	0	0	0	0	0	0	0	0
Idba_scaffold105755	423	0	0	0	0	0.222222	0.0625	0	0	0	0	0	0	0	0	0	0	0	0	0	0	0	0	0.047619	0	0	0	0	0	0	0	0
Idba_scaffold10578	72	0	0	0	0	0.111111	0	0	0	0	0	0	0	0	0	0	0	0	0	0	0	0	0	0	0	0	0	0	0	0	0	0
Idba_scaffold10578	8200	0	0	0	0	0.111111	0	0	0	0	0	0	0	0	0	0	0	0	0	0	0	0	0	0	0	0	0	0	0	0	0	0
Idba_scaffold105789	838	0.1	0.15	0.25	0.15	0.111111	0.25	0.2	0.15	0.35	0.15	0.263158	0.15	0.15	0.15	0.15	0.105263	0.0833333	0.25	0.35	0.25	0.1	0.05	0.142857	0.157895	0.105263	0.0526316	0.25	0.1	0	0	0.125
Idba_scaffold105792	1715	0	0.05	0	0	0.111111	0.0625	0	0	0	0	0	0.05	0	0	0	0	0	0.05	0	0	0	0	0	0.0526316	0	0	0.0625	0	0	0.05	0
Idba_scaffold1058	30879	0	0	0	0	0.111111	0	0	0	0	0	0	0	0	0	0.05	0.0526316	0	0.05	0	0	0	0	0	0	0	0	0	0	0	0	0.375
Idba_scaffold1058	42881	0	0	0	0	0.111111	0	0	0	0	0	0	0	0	0	0	0	0	0	0	0	0	0	0	0	0	0	0	0	0	0	0
Idba_scaffold105808	1951	0	0	0	0	0.111111	0	0	0	0	0	0.0526316	0	0	0	0	0	0	0.05	0	0	0	0	0	0	0	0	0	0	0	0	0.125
Idba_scaffold105811	530	0	0	0.05	0	0.333333	0.0625	0.05	0.05	0.05	0	0.526316	0.1	0.1	0.15	0.1	0.157895	0.0833333	0.15	0	0	0.1	0.1	0.0952381	0.0526316	0.105263	0.157895	0	0.05	0	0.05	0.5625
Idba_scaffold105822	3340	0.05	0.1	0	0	0.111111	0.0625	0.15	0	0.1	0.05	0	0	0	0	0	0	0	0	0	0	0	0	0	0	0.0526316	0	0	0	0.1	0	0
Idba_scaffold105824	962	0.05	0	0	0	0.111111	0	0.05	0.1	0.05	0	0.0526316	0	0	0	0	0.0526316	0	0	0	0	0	0	0	0	0	0.0526316	0	0	0	0	0
Idba_scaffold105832	101	0	0	0	0	0.111111	0	0	0	0	0	0	0	0	0	0	0	0	0	0	0	0	0	0	0	0	0	0	0	0	0	0
Idba_scaffold10585	1978	0	0	0	0	0.111111	0	0	0	0	0	0	0	0	0	0	0	0	0	0	0	0	0	0	0	0	0	0	0	0	0	0
Idba_scaffold10585	6196	0	0.05	0.05	0	0.111111	0.0625	0	0	0	0	0	0.05	0	0	0	0	0	0.1	0.05	0	0	0	0	0	0.0526316	0	0	0	0	0	0
Idba_scaffold10585	7248	0	0.05	0.05	0	0	0.0625	0.05	0	0	0	0	0.05	0	0	0	0	0	0.1	0.05	0	0	0	0	0	0.0526316	0	0	0	0	0	0
Idba_scaffold10585	7912	0	0.05	0.05	0	0.111111	0.0625	0.05	0	0	0	0	0	0	0	0	0	0	0.05	0	0	0	0	0	0	0.0526316	0	0	0	0	0	0
Idba_scaffold10585	11733	0	0	0	0	0.111111	0	0	0	0	0	0	0	0	0	0	0	0	0	0	0	0	0	0	0	0	0	0	0	0	0	0
Idba_scaffold105851	3060	0.1	0.3	0.1	0.05	0.444444	0.1875	0.1	0.1	0.2	0	0.105263	0.2	0.15	0.15	0.15	0.105263	0.25	0.25	0.2	0.1	0.1	0.2	0.047619	0.105263	0.105263	0.315789	0.1875	0.1	0.3	0.1	0.125
Idba_scaffold105881	2192	0	0	0	0	0.111111	0	0	0	0	0	0	0	0	0	0	0	0	0.1	0	0	0	0	0	0	0	0	0	0	0	0	0.125
Idba_scaffold105897	2793	0	0.05	0	0	0.222222	0.1875	0.15	0	0.05	0	0.368421	0.05	0	0	0.15	0.315789	0	0.05	0	0	0	0.05	0.285714	0.105263	0	0	0	0.1	0.2	0	0.625
Idba_scaffold1059	46323	0	0.05	0	0.1	0.222222	0.1875	0.05	0.1	0.1	0	0.105263	0.05	0	0.05	0.05	0	0	0.05	0	0.15	0.05	0.15	0.0952381	0	0.0526316	0.157895	0.0625	0.05	0.2	0.15	0.3125
Idba_scaffold105914	3568	0	0	0.05	0	0.111111	0	0	0	0.05	0.05	0	0.1	0	0	0	0	0	0	0.05	0	0.05	0	0	0	0	0.0526316	0.0625	0.05	0.1	0.15	0
Idba_scaffold105919	2865	0.1	0.2	0.2	0.2	0.222222	0.375	0.25	0.2	0.25	0	0.368421	0.05	0	0.2	0.2	0.473684	0	0.2	0.05	0.05	0.15	0.1	0.285714	0.0526316	0.157895	0.105263	0	0.4	0.3	0	0.8125
Idba_scaffold105920	1898	0	0	0	0	0.111111	0	0	0	0	0	0	0	0	0	0	0	0	0	0	0	0	0	0	0	0	0	0	0	0	0	0
Idba_scaffold105921	1749	0	0	0	0	0.111111	0	0	0	0	0	0	0.05	0	0	0	0	0	0	0	0	0	0	0	0	0	0	0	0	0	0	0
Idba_scaffold105935	232	0	0	0	0	0.111111	0	0	0	0	0	0.0526316	0	0	0	0.1	0.0526316	0	0	0	0	0	0	0	0	0	0	0	0	0	0	0.375
Idba_scaffold105950	2612	0.05	0	0	0	0.222222	0.0625	0	0	0	0	0	0	0	0	0	0	0	0	0	0	0	0	0	0	0	0	0	0	0	0	0
Idba_scaffold105969	2812	0.05	0.1	0	0.1	0.222222	0.0625	0	0	0.1	0	0	0	0	0.05	0.1	0.157895	0	0.15	0.05	0.1	0.05	0	0.142857	0	0	0.0526316	0.125	0.15	0	0.05	0.125
Idba_scaffold105981	206	0	0	0.1	0	0.111111	0.125	0.05	0	0	0	0.315789	0.05	0	0	0.15	0.368421	0	0.2	0.05	0	0	0.1	0.190476	0.105263	0	0	0	0.15	0.1	0	0.625
Idba_scaffold105986	198	0	0	0	0	0.111111	0	0	0	0	0	0	0	0	0	0	0	0	0	0	0	0	0	0	0	0	0	0	0	0	0	0
Idba_scaffold105994	3470	0	0	0	0	0.222222	0	0	0	0	0	0	0	0	0	0	0	0	0	0	0	0	0	0	0.0526316	0	0	0	0	0	0	0
Idba_scaffold105999	48	0.1	0.05	0.05	0	0.666667	0.1875	0.1	0	0.1	0	0.0526316	0.15	0.1	0.1	0.3	0.210526	0.0833333	0.15	0.35	0.2	0.15	0.15	0.142857	0.105263	0.157895	0.105263	0	0.3	0	0.15	0.25
Idba_scaffold106	196105	0	0	0	0	0.111111	0	0.05	0	0	0	0	0	0	0	0.05	0.105263	0	0.05	0	0	0	0	0.047619	0	0	0	0	0	0	0	0.375
Idba_scaffold1060	132	0	0.1	0.05	0	0.222222	0	0.1	0.05	0.05	0.05	0.0526316	0.05	0	0	0.05	0	0.0833333	0	0	0	0.05	0.05	0	0	0.0526316	0	0.0625	0.05	0.1	0	0
Idba_scaffold1060	7308	0.05	0.05	0.1	0	0.222222	0.0625	0.15	0.05	0.05	0	0.368421	0	0	0.1	0.15	0.421053	0	0.1	0	0	0.05	0.1	0.190476	0.105263	0.0526316	0	0	0.1	0.1	0	0.625
Idba_scaffold1060	20102	0	0	0	0	0.111111	0	0	0	0	0	0	0	0	0	0	0	0	0	0	0	0	0	0	0	0	0	0	0	0	0	0
Idba_scaffold1060	24813	0	0	0	0	0.111111	0	0	0	0	0	0	0	0	0	0	0	0	0	0	0	0	0	0	0	0	0	0	0	0	0	0
Idba_scaffold106005	3933	0	0.05	0	0	0.222222	0	0.05	0	0	0	0.157895	0	0	0	0.15	0.105263	0	0.1	0	0	0.05	0	0.047619	0	0	0	0	0.05	0	0	0.5625
Idba_scaffold106011	1055	0	0	0	0	0.111111	0	0	0	0	0	0	0	0	0	0	0	0	0	0	0	0	0	0	0	0	0	0	0	0	0	0
Idba_scaffold106015	1924	0	0	0	0.05	0.111111	0	0	0	0	0.1	0.0526316	0	0	0	0.05	0.0526316	0	0	0	0	0.05	0	0	0	0	0	0	0	0	0	0.25
Idba_scaffold106018	3047	0	0.05	0	0	0.111111	0	0.05	0	0.05	0	0.0526316	0.05	0.05	0	0.05	0	0	0	0	0.05	0	0	0	0	0	0.0526316	0	0	0	0	0
Idba_scaffold10602	2497	0	0	0	0	0.111111	0	0	0	0	0	0	0	0	0	0	0	0	0	0	0	0	0	0	0	0	0	0	0	0	0	0
Idba_scaffold10602	6299	0	0	0	0	0.111111	0	0	0	0	0	0	0	0	0	0	0	0	0	0	0	0	0	0	0	0	0	0	0	0	0	0
Idba_scaffold10602	6474	0	0	0	0	0.111111	0	0	0	0	0	0	0	0	0	0	0	0	0	0	0	0	0	0	0	0	0	0	0	0	0	0
Idba_scaffold106027	4029	0.05	0.15	0.2	0	0.222222	0.1875	0.15	0.1	0.05	0	0.526316	0	0.05	0.15	0.25	0.421053	0	0.1	0.05	0	0.05	0.05	0.380952	0.105263	0.157895	0.0526316	0	0.3	0.1	0	0.75
Idba_scaffold10603	7446	0	0	0	0	0.111111	0	0	0	0	0	0	0	0	0	0	0	0	0	0	0	0	0	0	0	0	0	0	0	0	0	0
Idba_scaffold106033	2867	0	0	0	0	0.111111	0	0	0	0	0	0	0	0	0	0	0	0	0	0	0	0	0	0	0	0	0	0	0	0	0	0
Idba_scaffold106033	2953	0	0	0	0	0.111111	0	0	0	0	0	0	0	0	0	0.05	0	0	0.05	0	0	0	0	0.047619	0	0	0	0	0	0	0	0.3125
Idba_scaffold106044	3260	0	0	0	0	0	0	0	0	0	0	0	0	0	0	0	0.0526316	0	0	0	0	0	0	0	0	0	0	0	0	0	0	0
Idba_scaffold106045	40	0.05	0.1	0	0	0	0	0.05	0.05	0	0	0.0526316	0	0.05	0	0	0	0	0	0	0	0.05	0	0	0	0	0	0	0	0	0.05	0
Idba_scaffold106050	2607	0	0	0.05	0	0.222222	0.1875	0.1	0.05	0	0	0.263158	0	0	0.05	0.15	0.263158	0	0.1	0	0	0	0.05	0.238095	0.0526316	0	0	0	0.15	0.2	0	0.375
Idba_scaffold106050	2651	0	0	0	0	0.222222	0	0	0	0	0	0	0	0	0	0	0	0	0	0	0	0	0	0.047619	0	0	0	0	0	0	0	0.0625
Idba_scaffold106057	628	0	0	0.05	0	0.111111	0.0625	0.2	0	0	0	0.421053	0	0	0.05	0.15	0.263158	0	0.15	0.05	0	0.05	0.05	0.0952381	0.105263	0.0526316	0	0	0.2	0	0	0.6875
Idba_scaffold106057	1033	0	0	0	0	0.111111	0	0.05	0	0	0	0	0	0	0	0.1	0.0526316	0	0.05	0	0	0	0	0.0952381	0	0	0	0	0	0	0	0.125
Idba_scaffold106063	2633	0	0	0	0	0.111111	0	0	0	0	0	0	0	0	0	0	0	0	0	0	0	0	0	0	0	0	0	0	0	0	0	0
Idba_scaffold106066	3375	0	0.05	0.15	0.05	0.222222	0.125	0.05	0	0.15	0.05	0.263158	0.2	0.05	0.1	0.15	0.0526316	0	0.15	0.05	0.05	0	0.1	0.047619	0.0526316	0.105263	0.0526316	0.25	0.2	0	0.15	0.1875
Idba_scaffold106068	4002	0	0	0	0	0.111111	0	0.05	0	0	0	0	0	0	0	0.1	0.105263	0	0.05	0	0	0	0.05	0.0952381	0	0	0	0	0	0	0	0.5625
Idba_scaffold106077	2891	0	0	0	0	0.222222	0	0	0	0	0	0	0.05	0.05	0	0	0	0	0.1	0	0	0	0	0.047619	0	0	0	0	0	0	0	0.25
Idba_scaffold106077	3065	0.1	0.05	0.05	0	0.333333	0.125	0.05	0.05	0.05	0.05	0.210526	0.05	0.05	0.05	0.1	0.263158	0	0.15	0.1	0.05	0	0.05	0.238095	0	0	0	0	0.2	0.1	0	0.625
Idba_scaffold1061	43726	0	0	0.1	0.05	0.222222	0.0625	0	0.05	0.1	0.05	0.105263	0.05	0.1	0.15	0.1	0.105263	0.166667	0.15	0.15	0	0	0.1	0.0952381	0.105263	0	0.0526316	0.125	0.1	0	0	0.4375
Idba_scaffold10611	11536	0	0	0	0	0.222222	0	0.05	0.05	0.05	0.05	0.0526316	0	0.1	0.05	0.1	0.421053	0.75	0.25	0.3	0.4	0.15	0.1	0.0952381	0.105263	0	0	0.0625	0	0	0	0.125
Idba_scaffold10613	4203	0	0	0	0	0.111111	0	0	0	0	0	0	0	0	0	0	0	0	0	0	0	0	0	0	0	0	0	0	0	0	0	0
Idba_scaffold10614	16203	0.1	0.05	0	0.15	0.111111	0.1875	0.1	0.15	0.1	0	0.526316	0.05	0.05	0.1	0.2	0.368421	0.166667	0.05	0	0.05	0.15	0.1	0.238095	0.0526316	0.105263	0	0	0.1	0.2	0	0.6875
Idba_scaffold106148	1340	0	0	0	0	0.111111	0	0	0	0	0	0	0	0	0	0	0	0	0	0	0	0	0	0	0	0	0	0	0	0	0	0
Idba_scaffold106154	649	0.15	0.25	0.05	0.05	0.222222	0.125	0.05	0.1	0.1	0.15	0.0526316	0.05	0.05	0.2	0.1	0.105263	0	0.05	0.05	0.2	0	0	0.142857	0.0526316	0.157895	0	0.0625	0.05	0.1	0.05	0.125
Idba_scaffold10616	11020	0	0	0	0.05	0.222222	0.0625	0	0	0	0.1	0.0526316	0	0	0	0	0	0	0	0.1	0	0.05	0.05	0.0952381	0	0	0.0526316	0.0625	0	0	0	0.0625
Idba_scaffold106161	76	0.05	0.05	0.05	0	0.111111	0.125	0.05	0.05	0	0.05	0.157895	0	0	0.05	0.05	0.0526316	0	0.05	0	0.05	0	0.1	0	0	0.0526316	0.0526316	0	0.05	0	0.1	0.3125
Idba_scaffold106168	2384	0	0	0	0	0.111111	0	0	0	0	0	0.0526316	0.05	0	0	0.05	0	0	0.05	0	0.05	0	0	0.0952381	0	0	0	0	0	0	0	0.3125
Idba_scaffold106181	847	0.05	0	0	0.05	0.222222	0.0625	0	0	0	0	0.0526316	0	0	0	0.1	0	0.166667	0	0.05	0.2	0	0.05	0.047619	0.210526	0	0.0526316	0	0	0	0	0.125
Idba_scaffold106189	3955	0.2	0.2	0.15	0.1	0.222222	0	0.05	0.15	0.2	0.2	0.263158	0.1	0.2	0.05	0.1	0.263158	0.416667	0.2	0	0	0.2	0.1	0.0952381	0.0526316	0.315789	0.210526	0.25	0.25	0.3	0.3	0.1875
Idba_scaffold1062	41389	0.1	0.15	0.15	0.15	0.444444	0.0625	0.05	0.05	0	0.05	0	0.05	0.05	0	0	0	0.166667	0	0	0	0.05	0	0	0	0.0526316	0.0526316	0	0.05	0.1	0	0
Idba_scaffold106207	1919	0	0	0	0	0.111111	0	0.05	0.05	0	0	0	0	0	0	0.1	0.105263	0	0	0	0.05	0	0.15	0.0952381	0.0526316	0.0526316	0.0526316	0	0	0	0	0.0625
Idba_scaffold106208	1765	0	0.05	0	0	0.111111	0	0	0	0	0	0.210526	0	0	0.05	0.15	0.263158	0	0.1	0	0	0	0	0.047619	0	0	0.105263	0.125	0	0	0.05	0.3125
Idba_scaffold10621	10681	0	0	0.05	0	0.222222	0	0	0	0.1	0.05	0.0526316	0.15	0.25	0.1	0.05	0.105263	0.166667	0.05	0.15	0.15	0.1	0.05	0	0	0.0526316	0.0526316	0.0625	0	0	0	0.1875
Idba_scaffold106215	3113	0.05	0.05	0.05	0	0.111111	0.0625	0.15	0.05	0.05	0	0.315789	0	0	0	0.1	0.157895	0	0.05	0	0	0	0.05	0.142857	0.105263	0	0	0.0625	0.1	0	0	0.625
Idba_scaffold106216	3842	0.1	0	0.15	0	0.111111	0.25	0.05	0	0	0	0.0526316	0.25	0.2	0.2	0.3	0.210526	0	0.05	0.1	0	0.15	0	0.142857	0.157895	0.105263	0.105263	0.0625	0	0	0	0.4375
Idba_scaffold10622	11321	0	0	0	0	0.111111	0	0	0	0	0	0.0526316	0	0	0	0.05	0	0	0.05	0	0	0	0	0.047619	0	0	0	0	0	0	0	0.3125
Idba_scaffold106226	2785	0	0	0	0	0	0	0	0	0	0	0	0	0	0	0	0	0	0	0	0	0	0	0	0	0	0	0	0	0	0	0.125
Idba_scaffold106234	1391	0	0	0	0	0.111111	0	0	0	0	0	0.0526316	0	0	0	0.05	0.0526316	0	0.05	0	0	0	0	0.047619	0	0	0	0	0	0	0	0.5
Idba_scaffold106238	2249	0	0	0	0	0.111111	0	0.05	0	0	0	0	0	0	0	0.1	0.0526316	0	0.05	0	0	0	0	0	0	0	0	0	0	0	0	0.3125
Idba_scaffold106249	3932	0	0	0	0	0.111111	0	0	0	0.05	0	0	0	0	0	0	0.0526316	0	0.05	0	0.05	0	0	0	0	0	0	0.0625	0	0.1	0.05	0
Idba_scaffold106250	2249	0.25	0.15	0.1	0	0.222222	0.3125	0.55	0.3	0.05	0	0.0526316	0	0	0	0	0.0526316	0	0.45	0.2	0.25	0.35	0.1	0	0	0.0526316	0	0.0625	0.05	0.1	0	0.1875
Idba_scaffold106258	1667	0.1	0.05	0.15	0.1	0.333333	0.125	0.1	0.1	0.05	0.25	0.157895	0.2	0.15	0.05	0.15	0	0	0.05	0	0	0.1	0.05	0.047619	0.105263	0.105263	0.105263	0.1875	0	0	0.2	0.125
Idba_scaffold106260	630	0	0	0.05	0	0.111111	0.125	0.05	0.15	0.25	0.05	0	0	0.15	0.2	0	0	0	0.05	0	0	0	0	0.047619	0.157895	0	0	0.0625	0.05	0.2	0	0
Idba_scaffold106260	673	0.05	0.1	0.05	0	0.333333	0.0625	0	0.05	0.05	0.4	0.0526316	0.15	0.05	0	0	0	0	0	0.05	0.1	0.1	0.1	0	0	0.157895	0.315789	0.25	0.5	0	0.25	0.3125
Idba_scaffold106275	2170	0	0	0	0	0.111111	0	0	0	0	0	0	0	0	0	0	0	0	0	0	0	0	0	0	0	0	0	0	0	0	0	0
Idba_scaffold106289	4024	0	0	0.05	0	0.111111	0	0	0	0	0	0	0	0	0	0	0	0	0	0	0	0	0	0	0	0	0	0	0	0	0	0
Idba_scaffold106292	2716	0	0	0	0	0.222222	0.0625	0	0	0	0	0	0	0	0	0.05	0.0526316	0	0	0	0	0	0	0	0	0	0	0	0	0	0	0.0625
Idba_scaffold106295	532	0	0.15	0	0.05	0.111111	0.125	0.1	0	0.05	0.05	0.105263	0	0.1	0.05	0	0.157895	0.0833333	0.05	0	0	0.1	0.05	0.047619	0.157895	0.0526316	0	0.0625	0.1	0	0.05	0.1875
Idba_scaffold1063	4063	0	0	0	0	0.111111	0	0	0	0	0	0	0	0	0	0	0	0	0	0	0	0	0	0	0	0	0	0	0	0	0	0
Idba_scaffold1063	7116	0	0	0	0	0.111111	0	0	0	0	0	0.0526316	0	0	0	0.1	0.210526	0	0.05	0	0	0	0	0.0952381	0	0	0	0	0	0	0	0.4375
Idba_scaffold1063	7703	0	0	0	0	0.111111	0	0	0	0	0	0	0	0	0	0	0	0	0	0	0	0	0	0	0	0	0	0	0	0	0	0
Idba_scaffold1063	8759	0	0	0	0	0.111111	0	0	0	0	0	0	0	0	0	0	0	0	0	0	0	0	0	0	0	0	0	0	0	0	0	0
Idba_scaffold106306	1450	0	0.1	0.05	0.2	0.222222	0	0.1	0.2	0.15	0.1	0.105263	0.1	0.1	0.05	0.35	0.210526	0.5	0.1	0.2	0.1	0.2	0.25	0.047619	0.210526	0.105263	0.0526316	0	0	0.3	0.45	0.6875
Idba_scaffold106315	2692	0	0	0	0	0.111111	0	0	0	0	0	0.105263	0	0	0	0.05	0.157895	0	0	0	0	0	0.05	0.047619	0	0	0	0	0	0	0	0.4375
Idba_scaffold106319	2994	0.05	0.05	0.05	0.05	0.222222	0.125	0.1	0	0	0	0.105263	0.1	0	0.1	0	0	0	0.1	0.1	0.05	0.05	0.05	0	0.0526316	0.0526316	0.0526316	0.125	0	0.1	0	0.125
Idba_scaffold10632	14584	0	0	0	0	0.111111	0	0	0	0	0	0	0	0	0	0	0	0	0	0	0	0	0	0	0	0	0	0	0	0	0.05	0
Idba_scaffold106329	3055	0	0	0.05	0	0.111111	0	0	0	0	0	0.0526316	0	0.05	0	0	0	0	0.05	0	0	0	0	0	0	0.0526316	0.0526316	0	0	0	0.05	0.25
Idba_scaffold10633	12122	0	0	0	0	0.111111	0	0	0	0	0	0	0	0	0	0	0	0	0	0	0	0	0	0	0	0	0	0	0	0	0	0
Idba_scaffold106333	2103	0.05	0.1	0.1	0.1	0.222222	0.3125	0.15	0.05	0.2	0.3	0.263158	0.15	0.05	0	0.2	0.105263	0.0833333	0.1	0.15	0.1	0.05	0	0.0952381	0.0526316	0.157895	0.105263	0.1875	0.15	0	0.1	0
Idba_scaffold106333	2215	0.05	0.1	0.2	0.05	0.222222	0.1875	0.15	0.05	0.25	0.3	0.210526	0.1	0.05	0	0.15	0.105263	0.25	0.1	0.15	0.1	0	0	0.142857	0.0526316	0.157895	0.157895	0.1875	0.15	0	0.1	0.125
Idba_scaffold106337	226	0	0	0	0	0	0	0	0	0	0	0	0	0	0	0	0.0526316	0	0	0	0	0	0	0	0	0	0	0	0	0	0	0
Idba_scaffold10636	11291	0	0	0	0	0.111111	0	0	0	0	0	0	0	0	0	0	0	0	0.05	0	0	0	0	0	0	0	0	0	0	0	0	0.125
Idba_scaffold106382	745	0.15	0.15	0.05	0.05	0.222222	0.1875	0.1	0.05	0.05	0.15	0.421053	0	0	0.1	0.15	0.421053	0	0.2	0.05	0	0.05	0.15	0.285714	0.105263	0.0526316	0	0	0.35	0.2	0	0.8125
Idba_scaffold106382	2459	0	0	0	0	0.111111	0	0	0	0	0	0	0	0	0	0	0	0	0	0	0	0	0	0	0	0	0	0	0	0	0	0
Idba_scaffold106396	1576	0	0	0	0	0.111111	0	0	0	0	0	0	0	0	0	0	0	0	0	0	0	0	0	0	0	0	0	0	0	0	0	0
Idba_scaffold106396	2006	0	0	0	0	0.111111	0	0	0	0	0.05	0	0	0	0	0	0	0	0	0	0	0	0	0	0	0	0	0	0	0	0	0
Idba_scaffold10643	2514	0	0.05	0	0	0.111111	0.0625	0.05	0	0	0	0.315789	0	0	0	0.1	0.263158	0	0	0	0	0	0.05	0.142857	0.0526316	0	0	0	0	0	0	0.5625
Idba_scaffold10643	10996	0	0	0	0	0.111111	0	0	0	0	0	0	0	0	0	0	0	0	0.05	0	0	0	0	0	0	0	0	0	0	0	0	0
Idba_scaffold10643	11195	0	0	0	0	0.111111	0	0	0	0	0	0.0526316	0	0	0	0	0	0	0.05	0	0	0	0	0	0	0	0	0	0	0	0	0.25
Idba_scaffold106431	846	0	0	0	0	0.111111	0	0	0	0	0	0.0526316	0	0	0	0.05	0	0	0.05	0	0	0	0	0.047619	0	0	0	0	0	0	0	0.4375
Idba_scaffold106432	355	0	0	0	0	0.111111	0	0	0	0	0	0	0	0	0	0	0	0	0	0	0	0	0	0	0	0	0	0	0	0	0	0.0625
Idba_scaffold106438	270	0	0.05	0.1	0	0.333333	0.125	0.15	0.05	0.05	0	0.368421	0	0	0	0.15	0.473684	0	0.15	0.05	0	0.05	0.05	0.238095	0.105263	0	0	0	0.15	0.1	0	0.875
Idba_scaffold106438	1854	0	0	0	0	0.111111	0	0	0	0	0	0	0	0	0	0	0	0	0	0	0	0	0	0	0	0	0	0	0	0	0	0
Idba_scaffold106445	2274	0	0	0	0	0.111111	0	0	0.05	0	0	0	0	0	0	0	0	0	0	0.05	0	0	0.05	0	0	0	0	0	0	0.1	0	0
Idba_scaffold106449	2219	0	0	0	0	0.111111	0	0	0	0	0	0	0	0	0.05	0.05	0	0	0	0	0	0	0	0	0	0	0	0	0	0	0	0.125
Idba_scaffold106461	531	0.1	0.2	0.15	0.1	0.111111	0.125	0.25	0.05	0.1	0.2	0.157895	0.15	0.15	0.25	0.35	0.368421	0.583333	0.2	0.05	0.1	0.05	0.3	0.0952381	0.105263	0.157895	0	0	0.35	0.1	0.15	0.25
Idba_scaffold106464	2896	0	0	0	0	0.111111	0	0	0	0	0	0	0	0	0	0	0	0	0	0	0	0	0	0	0	0	0	0	0	0	0	0
Idba_scaffold106465	3787	0.15	0.15	0.15	0.05	0.111111	0.1875	0.35	0.1	0.1	0	0.210526	0	0	0	0.1	0.315789	0	0.1	0	0	0	0.05	0.0952381	0	0	0	0	0.05	0.2	0	0.625
Idba_scaffold10647	13454	0	0	0	0	0.111111	0	0	0	0	0	0	0	0	0	0	0	0	0	0	0	0	0	0	0	0	0	0	0	0	0	0
Idba_scaffold10649	8934	0	0.1	0.05	0.05	0.444444	0.125	0.1	0.05	0.05	0.1	0.421053	0.05	0.1	0.05	0.15	0.315789	0	0.2	0	0.1	0.15	0.1	0.142857	0.0526316	0	0	0	0.15	0.1	0.1	0.8125
Idba_scaffold1065	5899	0	0	0	0	0.111111	0	0	0	0	0	0	0	0	0	0	0	0	0	0	0	0	0	0	0	0	0	0	0	0	0	0
Idba_scaffold1065	15503	0.05	0.1	0.2	0	0.222222	0.1875	0.1	0.05	0.05	0.05	0.473684	0	0	0.1	0.2	0.473684	0	0.15	0	0	0.05	0.05	0.238095	0.105263	0.0526316	0	0	0.25	0.1	0	0.8125
Idba_scaffold1065	21970	0	0	0	0	0.111111	0	0	0	0	0	0.0526316	0	0	0	0.05	0	0	0	0	0	0	0	0	0	0	0.0526316	0	0	0	0	0.125
Idba_scaffold1065	22473	0	0	0	0	0.111111	0	0	0	0	0	0	0	0	0	0	0	0	0	0	0	0	0	0	0	0	0	0	0	0	0	0
Idba_scaffold1065	25295	0	0	0	0	0.111111	0	0	0	0	0	0	0	0	0	0	0	0	0	0	0	0	0	0	0	0	0	0	0	0	0	0
Idba_scaffold1065	26551	0	0	0	0	0.222222	0	0	0	0	0	0	0	0	0	0	0	0	0	0	0	0	0	0	0	0	0	0	0	0	0	0
Idba_scaffold10650	17048	0	0	0	0	0.111111	0	0	0	0	0	0	0	0	0	0	0	0	0	0	0.05	0	0	0	0	0	0	0	0	0	0	0
Idba_scaffold106506	3190	0	0	0	0	0.111111	0	0	0	0	0	0.0526316	0	0	0	0	0	0	0.05	0	0	0	0	0	0	0	0	0	0	0	0	0
Idba_scaffold106522	452	0	0	0	0	0.111111	0	0	0	0	0	0.0526316	0	0	0	0	0	0	0.05	0	0	0	0	0.047619	0	0	0	0	0	0	0	0.125
Idba_scaffold106525	794	0	0	0	0	0.222222	0	0	0	0	0	0	0	0	0	0	0	0	0.1	0.15	0	0	0	0	0.0526316	0	0	0	0	0	0	0
Idba_scaffold106556	2385	0.1	0.2	0.05	0.05	0.222222	0.1875	0.15	0.1	0	0.05	0.473684	0.05	0.1	0	0.25	0.631579	0.25	0.25	0.05	0.05	0.1	0.15	0.428571	0.157895	0.105263	0.0526316	0	0.15	0	0.05	0.9375
Idba_scaffold106559	1738	0.05	0.05	0.15	0.05	0.333333	0	0.05	0	0.15	0.05	0.157895	0.1	0.05	0.05	0.05	0	0	0	0.05	0.05	0	0.25	0.047619	0.0526316	0.105263	0	0.125	0	0.1	0	0.125
Idba_scaffold106559	2655	0.05	0.05	0.3	0	0.333333	0.1875	0.05	0.15	0.2	0.05	0.578947	0.05	0	0.1	0.1	0.473684	0	0.15	0	0	0.05	0.25	0.190476	0.105263	0.157895	0	0	0.4	0.2	0.05	0.6875
Idba_scaffold106570	439	0	0	0	0	0.111111	0	0	0	0	0	0	0	0	0	0	0	0	0.05	0	0	0	0	0	0	0	0	0	0	0	0	0
Idba_scaffold106578	3986	0	0	0	0	0.444444	0	0	0	0.05	0.1	0	0	0.05	0	0	0.105263	0	0.05	0.05	0.15	0.1	0	0.047619	0	0	0	0.0625	0	0	0	0.0625
Idba_scaffold10658	2318	0	0	0	0	0.111111	0	0	0	0	0	0	0	0	0	0	0	0	0	0	0	0	0	0	0	0	0	0	0	0	0	0
Idba_scaffold10659	4418	0	0.05	0.05	0.05	0.111111	0	0	0.05	0	0	0	0	0	0	0.05	0.105263	0	0.05	0	0	0	0	0.047619	0	0	0	0	0	0	0	0.125
Idba_scaffold1066	35618	0	0	0	0	0.111111	0	0	0	0	0	0.0526316	0	0	0	0	0	0	0.05	0	0	0	0	0.047619	0	0	0	0	0	0	0	0.125
Idba_scaffold106616	3798	0	0.05	0	0	0.111111	0.0625	0.05	0.05	0	0	0.157895	0	0	0	0.15	0.315789	0	0.1	0	0	0.05	0.05	0.190476	0.105263	0	0	0	0.05	0.1	0	0.5625
Idba_scaffold106627	1001	0	0	0.05	0.1	0.111111	0	0.05	0.05	0	0	0.105263	0	0	0	0.05	0	0	0.05	0	0	0	0	0	0	0	0	0	0.1	0	0	0.0625
Idba_scaffold10664	8537	0	0	0	0	0.111111	0	0	0	0	0	0	0	0	0	0	0	0	0	0	0	0	0	0	0	0	0	0	0	0	0	0
Idba_scaffold106641	3217	0	0	0	0	0.111111	0	0	0	0	0	0	0	0	0	0	0	0	0	0	0	0	0	0	0	0	0	0	0	0	0	0
Idba_scaffold106649	2436	0	0	0	0	0.111111	0	0	0	0	0	0	0	0	0	0.05	0	0	0.05	0	0	0	0	0.047619	0	0	0	0	0	0	0	0.125
Idba_scaffold106680	3564	0.2	0.05	0.15	0.15	0.222222	0	0.2	0.1	0	0.1	0	0.15	0	0.05	0.05	0.263158	0	0.2	0.1	0.05	0.1	0.05	0.0952381	0.105263	0.0526316	0.157895	0	0.15	0	0.25	0.3125
Idba_scaffold106684	3355	0	0.05	0.05	0	0.111111	0	0.1	0.05	0	0	0.368421	0	0	0.05	0.15	0.368421	0	0.15	0	0	0.05	0.05	0.190476	0.105263	0	0	0	0	0	0	0.6875
Idba_scaffold106691	1962	0	0.05	0	0.05	0.222222	0.0625	0	0.05	0	0	0	0	0.05	0.05	0.05	0.0526316	0	0.15	0	0	0.05	0.05	0.047619	0.210526	0.0526316	0	0	0.1	0	0.05	0.0625
Idba_scaffold10670	5260	0	0	0	0	0.111111	0	0.05	0	0	0	0	0	0	0	0.1	0.0526316	0	0	0	0	0	0	0.047619	0.0526316	0	0	0	0	0	0	0.125
Idba_scaffold106702	902	0.1	0	0.15	0.05	0.222222	0	0.15	0	0.1	0.1	0.0526316	0.05	0.1	0.1	0.15	0.368421	0.166667	0.1	0.1	0.05	0.15	0.3	0.428571	0.157895	0.105263	0.105263	0	0.05	0.1	0.1	0.5
Idba_scaffold106703	365	0.05	0	0	0	0.111111	0	0	0	0.05	0	0	0	0	0	0	0	0	0	0	0	0	0	0	0	0	0	0	0	0	0	0
Idba_scaffold10672	2789	0	0	0	0	0.111111	0	0	0	0	0	0	0	0	0	0	0	0	0	0	0	0	0	0	0	0	0	0	0	0	0	0
Idba_scaffold10673	8882	0.1	0.05	0.15	0.1	0.444444	0.125	0.15	0.15	0.2	0.1	0.210526	0.05	0.05	0.05	0.35	0.157895	0.166667	0.5	0.3	0.2	0.2	0.15	0.285714	0.0526316	0.105263	0.157895	0.1875	0.35	0.1	0.05	0.3125
Idba_scaffold106733	3783	0	0	0	0	0.111111	0	0	0	0	0	0	0	0	0	0	0	0	0	0	0	0	0	0	0	0	0	0	0	0	0	0
Idba_scaffold10676	5553	0.05	0.1	0.15	0	0.333333	0.125	0.15	0.1	0	0.05	0.421053	0	0	0.1	0.1	0.368421	0	0.25	0.2	0	0.1	0.1	0.142857	0.105263	0	0	0	0.1	0.2	0	0.75
Idba_scaffold106763	3319	0.2	0.4	0.25	0.15	0.555556	0.125	0.2	0.2	0.15	0.15	0.105263	0.3	0.1	0.2	0.15	0.157895	0	0.25	0.3	0.1	0.4	0.2	0.190476	0.263158	0.105263	0	0.125	0.15	0.1	0.15	0.3125
Idba_scaffold106772	121	0	0	0	0	0.111111	0	0	0	0	0	0	0	0	0	0	0	0	0	0	0	0	0	0	0	0	0	0	0.05	0	0	0
Idba_scaffold106780	3420	0	0	0	0	0.111111	0	0	0	0	0	0	0	0	0	0	0	0	0	0.05	0	0	0	0	0	0	0	0	0	0	0	0
Idba_scaffold106782	2403	0	0.15	0.05	0.05	0.111111	0.0625	0.1	0	0.1	0.1	0.526316	0.05	0	0.05	0.2	0.421053	0	0.1	0	0	0.05	0.15	0.333333	0.105263	0.263158	0	0	0.4	0.2	0	0.8125
Idba_scaffold106787	2464	0	0	0	0	0	0	0.05	0	0	0	0	0	0	0	0.05	0.105263	0	0	0	0	0	0	0	0	0	0	0	0	0	0	0.25
Idba_scaffold1068	41056	0.05	0.1	0	0	0.111111	0	0	0.05	0.15	0	0.105263	0	0.05	0	0.05	0	0	0	0.15	0	0.05	0.05	0.190476	0	0	0.105263	0.1875	0.05	0	0	0
Idba_scaffold1068	41728	0	0	0	0	0.111111	0	0	0	0	0	0	0	0	0	0	0	0	0	0	0	0	0	0	0	0	0	0	0	0	0	0
Idba_scaffold1068	45235	0	0	0	0	0.111111	0	0	0	0	0	0	0	0	0	0	0	0	0	0	0	0	0	0	0	0	0	0	0	0	0	0
Idba_scaffold10681	832	0	0	0	0	0.222222	0	0	0	0.05	0	0	0.05	0	0	0	0.0526316	0	0	0	0	0	0	0.047619	0	0	0.0526316	0.0625	0.05	0	0.1	0
Idba_scaffold106810	355	0	0	0	0	0.111111	0	0	0	0	0	0	0	0	0	0	0	0	0	0	0	0	0	0	0	0	0	0	0	0	0	0
Idba_scaffold106816	3331	0.05	0	0	0	0.111111	0	0	0	0	0	0	0	0	0	0	0	0	0.05	0.05	0	0	0.05	0	0	0	0	0	0	0.1	0	0
Idba_scaffold10683	3424	0	0	0.05	0	0.222222	0	0	0	0	0	0	0	0	0	0.05	0	0	0	0	0.05	0	0	0	0	0	0	0	0.05	0	0.05	0
Idba_scaffold106858	2807	0	0.05	0	0.1	0.333333	0	0	0.05	0.05	0.05	0.0526316	0.1	0	0.05	0	0	0.0833333	0.1	0.15	0.15	0.1	0.1	0.047619	0.157895	0.0526316	0	0.0625	0.05	0	0.1	0.0625
Idba_scaffold10687	10610	0	0	0	0	0.111111	0	0	0	0	0	0	0	0	0	0	0.0526316	0	0.1	0	0	0	0	0.0952381	0	0	0	0	0	0	0	0.375
Idba_scaffold106875	132	0	0	0	0	0.111111	0	0	0	0	0	0	0	0	0	0.05	0	0	0	0	0	0	0	0	0	0	0	0	0	0	0	0
Idba_scaffold10688	524	0	0	0	0	0	0	0	0	0	0	0	0	0	0	0	0	0	0	0	0	0	0	0	0	0	0	0	0	0	0	0.0625
Idba_scaffold10688	2997	0	0	0	0	0.111111	0	0	0	0	0	0	0	0	0	0	0	0	0.05	0	0	0	0	0	0	0	0	0	0	0	0	0
Idba_scaffold1069	4967	0	0	0	0	0.111111	0	0	0	0	0	0	0	0	0	0	0	0	0	0	0	0	0	0	0	0	0	0	0	0	0	0
Idba_scaffold1069	5790	0	0	0	0	0.111111	0	0	0	0	0	0	0	0	0	0	0	0	0	0	0	0	0	0	0	0	0	0	0	0	0	0
Idba_scaffold1069	6598	0	0	0	0	0	0	0	0	0	0	0	0	0	0	0	0	0	0	0	0	0	0	0	0	0	0	0	0	0	0	0
Idba_scaffold1069	22638	0	0	0	0	0.111111	0	0	0	0	0	0	0	0	0	0	0	0	0	0	0	0	0	0.047619	0	0	0.0526316	0	0	0	0	0
Idba_scaffold1069	37173	0	0.05	0	0	0.111111	0	0.05	0	0	0	0	0	0	0.05	0	0	0	0	0	0	0	0	0	0	0	0	0	0	0	0	0
Idba_scaffold1069	39491	0	0	0	0	0.111111	0	0	0	0	0	0	0	0	0	0	0	0	0	0	0	0	0	0	0	0	0	0	0	0	0	0
Idba_scaffold1069	40870	0	0	0	0	0.111111	0	0	0	0	0	0	0	0	0	0	0	0	0	0	0	0	0	0	0	0	0	0	0	0	0	0
Idba_scaffold106946	674	0	0.05	0.1	0	0.333333	0.1875	0.1	0.15	0	0	0.315789	0	0	0.05	0.1	0.263158	0.0833333	0.15	0	0.1	0	0.1	0.238095	0.0526316	0	0	0	0.15	0.1	0	0.4375
Idba_scaffold106954	1783	0	0	0	0	0.111111	0	0	0	0	0	0	0	0	0	0	0	0	0	0	0	0	0	0	0	0	0	0	0	0	0	0
Idba_scaffold10696	2701	0	0.05	0.1	0	0.222222	0.0625	0.1	0.05	0.05	0	0.421053	0	0	0.1	0.2	0.421053	0	0.1	0.05	0	0.1	0.05	0.238095	0.105263	0.105263	0	0	0.35	0.2	0	0.625
Idba_scaffold10696	14522	0	0	0	0	0.111111	0	0	0	0	0	0.0526316	0	0	0	0	0	0	0.05	0	0	0	0	0.047619	0	0	0	0	0	0.1	0	0.125
Idba_scaffold10696	15974	0	0.05	0	0	0.111111	0	0	0	0	0	0	0.05	0	0.1	0	0	0	0	0	0	0	0	0	0	0	0	0	0	0	0	0.0625
Idba_scaffold10697	17406	0	0	0	0	0.111111	0.0625	0.05	0	0	0	0.0526316	0	0	0	0.1	0.157895	0	0.1	0	0	0	0.05	0.047619	0	0	0	0	0.05	0	0	0.625
Idba_scaffold106978	3540	0.1	0.1	0.15	0.1	0.111111	0.1875	0.1	0.1	0.05	0.1	0.157895	0.05	0.1	0	0.15	0.315789	0.0833333	0.1	0.2	0.1	0.1	0.1	0.285714	0.105263	0.157895	0.157895	0.1875	0.1	0	0.2	0.5625
Idba_scaffold106989	2988	0	0	0	0	0.111111	0	0	0	0	0	0	0	0	0	0	0	0	0	0	0	0	0	0	0	0	0	0	0	0	0	0
Idba_scaffold106990	2487	0	0.05	0.05	0.25	0.111111	0	0	0	0.05	0.05	0.157895	0.15	0	0.05	0	0	0.0833333	0	0	0.05	0	0.05	0.047619	0.157895	0.157895	0.263158	0.25	0.1	0.3	0.6	0.5625
Idba_scaffold106991	2722	0	0	0.05	0	0.111111	0	0	0	0	0	0	0	0	0	0	0	0	0	0.05	0.05	0	0	0	0	0	0	0.0625	0	0	0	0
Idba_scaffold106998	586	0	0	0	0	0.111111	0	0	0	0	0	0	0	0	0	0.05	0	0	0.05	0	0	0	0	0	0	0	0	0	0	0	0	0.1875
Idba_scaffold107	1671	0.1	0.1	0	0.15	0.222222	0.0625	0.1	0.05	0	0.05	0	0	0.05	0	0	0.263158	0	0.6	0.5	0.15	0.1	0.05	0.285714	0.368421	0.263158	0	0.5	0.6	0.1	0.5	0.125
Idba_scaffold107	3373	0.05	0.1	0	0	0.222222	0	0	0.05	0	0	0	0	0.1	0	0.1	0.157895	0	0.65	0.2	0.1	0.05	0.05	0.190476	0.368421	0.473684	0	0.4375	0.35	0.4	0.45	0.125
Idba_scaffold107	41368	0.3	0.5	0.2	0.25	0.111111	0.125	0.35	0.05	0	0	0.105263	0	0	0	0	0.105263	0.0833333	0.5	0.15	0	0	0.1	0.0952381	0.210526	0.0526316	0	0.1875	0.4	0.2	0.6	0.4375
Idba_scaffold107	127321	0.2	0.35	0.25	0.4	0.222222	0.0625	0.25	0.05	0	0.05	0.0526316	0.05	0.05	0	0	0	0	0.6	0.1	0.1	0	0.1	0.047619	0.263158	0.210526	0	0.625	0.4	0.2	0.75	0.0625
Idba_scaffold1070	6011	0	0	0	0	0.111111	0	0	0	0	0	0	0	0	0	0	0	0	0	0	0	0	0	0	0	0	0	0	0	0	0	0
Idba_scaffold1070	15807	0	0	0	0	0.111111	0	0	0	0	0	0	0	0	0	0	0	0	0	0	0	0	0	0	0	0	0	0	0	0	0	0
Idba_scaffold1070	37984	0	0	0	0	0.111111	0	0	0	0	0	0	0	0	0	0	0	0	0	0	0	0	0	0	0	0	0	0	0	0	0	0
Idba_scaffold1070	39692	0	0	0	0	0.111111	0	0	0	0.05	0.05	0	0	0	0	0	0	0	0	0	0	0	0	0	0	0	0	0	0	0	0	0
Idba_scaffold1070	42590	0	0	0	0	0.111111	0.0625	0	0	0	0	0	0	0	0	0	0	0	0	0	0	0	0	0	0	0	0	0	0	0	0	0
Idba_scaffold10700	5011	0	0	0	0.05	0.111111	0	0	0	0.05	0	0	0	0	0	0	0	0	0	0.05	0	0	0.05	0.047619	0	0	0	0	0	0	0.05	0
Idba_scaffold10700	6495	0	0	0	0	0.111111	0	0	0	0	0	0	0	0	0	0	0	0	0	0	0	0	0	0	0	0	0	0	0	0	0	0
Idba_scaffold10700	14074	0	0	0	0	0.111111	0	0	0	0	0	0	0	0	0	0	0	0	0	0	0	0	0	0	0	0	0	0	0	0	0	0
Idba_scaffold107013	3965	0	0	0	0	0.111111	0	0	0	0	0	0	0	0	0	0	0	0	0	0	0	0	0	0	0	0	0	0	0	0	0	0.0625
Idba_scaffold107021	2759	0.05	0	0	0	0	0.0625	0	0	0	0.1	0	0	0	0	0	0	0	0	0	0	0	0	0	0	0	0.0526316	0.0625	0	0	0	0
Idba_scaffold107030	872	0	0.15	0.05	0	0.444444	0.0625	0	0.1	0.05	0	0.0526316	0.1	0	0	0.1	0.0526316	0	0.05	0	0	0	0.1	0.047619	0	0.0526316	0.105263	0.125	0	0.1	0.05	0.5
Idba_scaffold107052	957	0	0	0	0	0.111111	0	0	0	0	0	0	0	0	0	0	0	0	0	0	0	0	0	0	0	0	0	0	0	0	0	0
Idba_scaffold107059	3613	0	0	0	0	0.222222	0	0	0	0.05	0	0	0	0	0	0	0	0	0	0	0	0	0	0	0	0	0	0	0	0	0	0
Idba_scaffold10707	1585	0	0	0	0	0.111111	0	0	0	0	0	0	0	0	0	0	0	0	0	0	0	0	0	0	0	0	0	0	0	0	0	0
Idba_scaffold10707	2125	0	0	0	0	0.111111	0	0	0	0	0	0	0	0	0	0	0	0	0	0	0	0	0	0	0	0	0	0	0	0	0	0
Idba_scaffold107072	223	0	0	0	0	0.111111	0.125	0	0	0	0	0.0526316	0	0	0	0	0	0	0.05	0	0	0	0	0	0	0	0	0	0	0	0	0.0625
Idba_scaffold107072	1579	0.05	0	0	0	0.111111	0	0.05	0	0	0	0	0	0	0	0	0.0526316	0	0	0	0	0	0.05	0.047619	0	0	0	0	0	0	0	0
Idba_scaffold107092	2567	0	0	0	0	0.111111	0	0	0	0	0	0	0	0	0	0	0	0	0	0	0	0	0	0	0	0	0	0	0	0	0	0
Idba_scaffold1071	10302	0	0	0	0	0.111111	0	0	0	0	0	0	0	0	0	0	0	0	0	0	0	0	0	0	0	0	0	0	0	0	0	0
Idba_scaffold107125	222	0	0	0	0	0.111111	0	0	0	0	0	0	0	0	0.05	0	0	0	0	0	0	0	0	0	0	0	0	0	0	0	0	0
Idba_scaffold10714	112	0	0	0	0	0.111111	0	0	0	0	0	0	0	0	0	0	0	0	0	0	0	0	0	0	0	0	0	0	0	0	0	0
Idba_scaffold10714	12660	0.05	0	0.05	0.05	0.222222	0.0625	0	0	0	0	0.0526316	0	0	0	0	0	0	0	0	0	0	0	0.047619	0	0.0526316	0	0.0625	0	0	0	0
Idba_scaffold107147	121	0	0.05	0.05	0.1	0.222222	0.0625	0.1	0	0.05	0	0.0526316	0.05	0	0.15	0	0	0.166667	0.05	0.1	0	0	0.05	0	0	0.0526316	0.105263	0.125	0	0	0.1	0.0625
Idba_scaffold107151	1968	0	0.1	0	0	0.222222	0.125	0	0.05	0.15	0	0	0.25	0.1	0.1	0.15	0	0.0833333	0.1	0.05	0.05	0	0.15	0.047619	0	0	0	0.125	0.05	0.1	0.05	0.0625
Idba_scaffold107169	1601	0	0	0	0	0.111111	0	0	0	0	0	0	0	0	0	0	0	0	0	0	0	0	0	0	0	0	0	0	0	0	0	0
Idba_scaffold107178	2458	0	0	0	0	0.111111	0	0	0.05	0.05	0	0.0526316	0.05	0	0.05	0.05	0	0	0	0	0	0	0	0	0	0	0	0	0	0	0.05	0
Idba_scaffold10718	8232	0	0	0	0	0.111111	0	0	0	0	0	0	0	0	0	0	0	0	0.05	0	0	0	0	0	0	0	0	0	0	0	0	0.0625
Idba_scaffold107187	1389	0.1	0.05	0.05	0.05	0.333333	0.1875	0.1	0	0.1	0.05	0.105263	0	0.05	0.05	0	0.105263	0.0833333	0.15	0	0.05	0	0.1	0.0952381	0.105263	0.0526316	0.157895	0	0.2	0.1	0.15	0.0625
Idba_scaffold1072	26438	0	0	0	0	0.111111	0	0	0	0	0	0	0	0	0	0	0	0	0	0.05	0	0	0	0	0	0	0	0	0	0	0	0
Idba_scaffold107202	1207	0.1	0.05	0.1	0	0.555556	0.1875	0.1	0.05	0.2	0	0	0.05	0.05	0.15	0.15	0.105263	0	0.05	0.05	0.15	0.2	0.1	0.190476	0.0526316	0.421053	0.210526	0.1875	0.05	0	0.2	0.1875
Idba_scaffold10722	10560	0	0	0	0	0.111111	0	0	0	0	0	0	0	0	0	0	0	0	0.05	0	0	0	0	0	0	0	0	0	0	0	0	0.0625
Idba_scaffold107225	673	0	0	0	0	0	0	0	0	0	0	0	0	0	0	0	0	0	0	0	0	0	0	0	0	0	0	0	0	0	0	0
Idba_scaffold10723	8919	0.15	0.1	0	0	0.222222	0.125	0.1	0	0	0	0.157895	0	0	0.05	0.15	0.315789	0	0.2	0.1	0.15	0.1	0.1	0.238095	0.0526316	0	0	0	0.1	0.1	0.3	0.625
Idba_scaffold10723	15633	0	0	0	0	0.111111	0.0625	0.05	0	0	0	0	0	0	0.1	0.15	0.368421	0	0.15	0.1	0.15	0.15	0.1	0.190476	0.105263	0	0	0	0.2	0.2	0.35	0.6875
Idba_scaffold107230	3317	0	0	0	0	0.111111	0	0	0	0	0	0	0	0	0	0	0	0	0	0	0	0	0	0	0	0	0	0	0	0	0	0
Idba_scaffold107234	3105	0	0	0	0	0.111111	0	0	0	0	0	0	0	0	0	0	0	0	0	0	0	0	0	0	0	0	0	0	0	0	0	0
Idba_scaffold10724	14245	0.05	0	0	0	0.666667	0	0	0	0.15	0.05	0	0	0.1	0	0	0.0526316	0	0	0.1	0.15	0.1	0.05	0.047619	0	0	0.210526	0.0625	0	0	0.05	0
Idba_scaffold107247	1721	0	0	0	0	0.111111	0	0.05	0	0	0	0.105263	0	0	0	0.1	0.105263	0	0.05	0	0	0	0	0.0952381	0.0526316	0	0	0	0	0	0	0.625
Idba_scaffold107259	1832	0	0	0	0	0.111111	0	0	0	0	0	0.0526316	0	0	0	0	0	0	0	0	0	0	0.05	0.0952381	0	0	0	0	0	0	0.05	0
Idba_scaffold10726	7103	0	0	0	0	0.111111	0	0	0	0	0	0	0	0	0	0	0	0	0	0	0	0	0	0	0	0	0	0	0	0	0	0
Idba_scaffold10726	9526	0.1	0.2	0.1	0.1	0.444444	0.1875	0.1	0.1	0.2	0.15	0.368421	0.15	0.1	0.05	0.1	0.789474	0.25	0.1	0.25	0.1	0.25	0.15	0.190476	0.0526316	0.105263	0.0526316	0.1875	0.2	0.1	0	0.6875
Idba_scaffold10726	15787	0	0	0	0	0.333333	0	0	0	0	0	0	0	0	0	0	0	0	0	0	0	0	0	0	0	0	0	0	0	0	0	0
Idba_scaffold10727	5481	0	0	0	0	0.111111	0	0.05	0	0	0	0.0526316	0	0	0	0.05	0.0526316	0	0.05	0	0	0	0	0	0	0	0	0	0	0	0	0.4375
Idba_scaffold10727	7165	0.05	0.05	0.05	0.05	0.111111	0.0625	0	0.05	0.15	0	0	0	0	0	0	0	0	0.05	0	0	0	0	0	0	0.0526316	0.0526316	0	0	0	0	0
Idba_scaffold107270	1765	0	0	0	0	0.111111	0	0	0	0	0	0	0	0	0	0	0	0	0	0	0	0	0	0	0	0	0	0	0	0	0	0
Idba_scaffold107277	2338	0	0.1	0	0	0.111111	0.25	0.1	0.15	0	0	0.421053	0.1	0	0	0.1	0.263158	0	0.05	0	0	0	0.05	0.190476	0.105263	0	0	0	0.05	0	0	0.5625
Idba_scaffold107279	28	0	0	0	0	0.111111	0	0	0	0	0	0	0	0	0	0	0	0	0	0	0	0	0	0	0	0	0	0	0	0	0	0.1875
Idba_scaffold107296	3265	0	0	0	0	0.111111	0	0	0	0	0	0	0	0	0	0.05	0.0526316	0	0	0	0	0	0	0	0	0	0	0	0	0	0	0.375
Idba_scaffold1073	14314	0	0	0	0	0.111111	0	0	0	0	0	0	0	0.05	0	0	0	0	0.05	0.1	0	0	0.05	0	0	0	0.0526316	0	0	0	0.05	0
Idba_scaffold107300	1200	0	0.05	0	0	0.111111	0	0	0	0	0	0.0526316	0	0	0	0.1	0.210526	0	0.05	0	0	0	0	0.047619	0.0526316	0	0	0	0	0	0	0.5625
Idba_scaffold10732	11004	0	0	0	0	0.111111	0	0	0	0	0	0.0526316	0	0	0	0.05	0	0	0.05	0	0	0	0	0.047619	0	0	0	0	0	0	0	0.375
Idba_scaffold10733	6679	0	0	0	0	0	0	0	0	0	0	0	0	0	0	0	0	0	0	0	0	0	0	0	0	0	0	0	0	0	0	0
Idba_scaffold10733	11935	0	0.05	0	0	0.111111	0.0625	0.05	0	0	0	0.210526	0	0	0	0.1	0.210526	0	0.1	0.15	0	0	0.05	0.238095	0.0526316	0	0	0	0	0.2	0	0.625
Idba_scaffold107341	1679	0	0	0	0	0	0	0	0	0	0	0	0	0	0	0	0	0	0	0	0	0	0	0	0	0	0	0	0	0	0	0
Idba_scaffold107342	1726	0	0	0	0	0.111111	0	0	0	0	0	0	0	0	0	0	0	0	0	0	0	0	0	0	0	0	0	0	0	0	0	0
Idba_scaffold107348	1037	0	0	0	0	0.111111	0	0.05	0	0	0	0.0526316	0	0	0	0.05	0.0526316	0	0.05	0	0	0	0.05	0.0952381	0	0	0	0	0	0	0	0.5625
Idba_scaffold107370	2354	0.1	0.05	0	0	0.222222	0.125	0	0	0.05	0.05	0.105263	0.05	0	0	0.05	0	0	0.05	0.15	0.05	0.05	0.05	0	0.0526316	0.157895	0	0	0	0	0	0.0625
Idba_scaffold107385	284	0	0	0	0	0.111111	0	0	0	0	0	0	0	0	0	0	0	0	0	0	0	0	0	0	0	0	0	0	0	0	0	0.125
Idba_scaffold107385	2849	0.2	0.2	0.15	0.1	0.333333	0.25	0.15	0.15	0.15	0.1	0.210526	0.25	0.1	0.4	0.35	0.263158	0.0833333	0.25	0.15	0.1	0.2	0.15	0.142857	0.263158	0.105263	0.0526316	0	0.15	0.3	0.15	0.25
Idba_scaffold107385	2979	0	0	0	0	0.111111	0	0	0	0.05	0	0	0	0	0	0	0	0.0833333	0	0	0	0	0	0	0.0526316	0	0.0526316	0	0	0	0.05	0
Idba_scaffold107416	2491	0	0	0	0	0.111111	0	0.05	0	0.05	0	0	0	0	0	0.1	0.0526316	0	0	0	0.05	0	0	0	0	0	0	0	0	0	0	0.5625
Idba_scaffold107417	2668	0	0	0	0	0.111111	0	0.05	0	0	0	0.0526316	0	0	0	0.05	0	0	0.05	0	0	0	0	0.047619	0	0	0	0	0	0	0	0.25
Idba_scaffold10743	11607	0	0	0	0	0.111111	0	0	0	0	0	0	0	0	0	0	0	0	0.05	0	0	0	0	0	0	0	0	0	0	0	0	0.125
Idba_scaffold10743	12863	0.15	0	0	0.05	0.333333	0	0.05	0.1	0.2	0.15	0.105263	0.05	0.15	0.25	0.15	0.105263	0.25	0.35	0.35	0.3	0.25	0.2	0.238095	0.368421	0.105263	0.263158	0.25	0.25	0.1	0.25	0.125
Idba_scaffold10743	14063	0	0	0	0	0	0	0	0	0	0	0	0	0	0	0	0	0	0	0	0	0	0	0	0	0	0	0	0	0	0	0
Idba_scaffold107433	2356	0	0	0	0	0.111111	0	0	0	0	0	0	0	0	0	0	0	0	0	0	0	0	0	0	0	0	0	0	0	0	0	0
Idba_scaffold107440	3325	0	0	0.05	0	0.222222	0.0625	0	0	0	0	0.0526316	0.05	0	0.05	0.1	0.105263	0	0.05	0.05	0	0	0.1	0.0952381	0.0526316	0.0526316	0.0526316	0	0.05	0	0	0.4375
Idba_scaffold107460	3676	0	0.15	0.05	0	0.111111	0	0.25	0.05	0.05	0.1	0.263158	0.1	0	0.05	0.15	0.421053	0.25	0.05	0.05	0	0.05	0.1	0.190476	0.105263	0.105263	0.157895	0.0625	0.2	0.1	0	0.5625
Idba_scaffold107461	1726	0	0	0	0	0.111111	0	0	0	0	0	0	0	0	0	0	0	0	0	0	0	0	0	0	0	0	0	0	0	0	0	0
Idba_scaffold107464	3376	0	0	0	0	0.111111	0	0	0	0	0	0	0	0	0	0	0	0	0	0	0	0	0	0	0	0	0	0	0	0	0	0
Idba_scaffold10747	2619	0	0	0	0	0.111111	0	0	0	0	0	0	0	0	0	0	0	0	0	0	0	0	0	0	0	0	0	0	0	0	0	0
Idba_scaffold107485	2397	0	0.05	0	0	0.222222	0.125	0.05	0.05	0.1	0	0.263158	0	0	0.05	0.1	0.315789	0	0.15	0	0	0	0	0.047619	0.105263	0	0.0526316	0	0.2	0	0	0.5625
Idba_scaffold107488	1197	0	0	0	0	0.111111	0	0	0	0	0	0	0	0	0	0	0	0	0	0	0	0	0	0	0	0	0	0.0625	0	0	0	0
Idba_scaffold1075	7381	0	0	0	0	0.111111	0	0	0	0	0	0	0	0	0	0	0	0	0	0	0	0	0	0	0	0	0	0	0	0	0	0
Idba_scaffold10750	16682	0.1	0.1	0.1	0	0.222222	0	0.05	0.05	0.05	0.05	0.0526316	0.1	0.2	0.2	0.2	0.0526316	0.0833333	0.2	0.25	0.3	0.25	0.3	0	0.105263	0	0.421053	0.1875	0.05	0.2	0.15	0.125
Idba_scaffold107552	2997	0	0	0.1	0	0.111111	0.125	0.05	0	0.05	0.05	0	0.05	0	0.05	0.15	0.157895	0	0	0.05	0	0	0	0	0	0.105263	0	0	0.05	0	0	0.25
Idba_scaffold107558	508	0.1	0	0	0	0.111111	0	0.05	0.05	0	0	0.157895	0	0	0	0.05	0.157895	0	0.05	0	0	0	0	0.0952381	0.0526316	0	0	0	0	0	0	0.625
Idba_scaffold10757	61	0.15	0.2	0.1	0	0.333333	0.1875	0.1	0.15	0.1	0.2	0.368421	0	0.05	0	0.05	0.315789	0	0.1	0	0	0	0.05	0.190476	0.105263	0.0526316	0	0	0.05	0.1	0.05	0.6875
Idba_scaffold10757	3911	0	0	0	0	0.222222	0	0	0	0	0.05	0	0	0	0	0	0	0	0	0.05	0	0	0	0	0	0	0	0	0	0	0	0
Idba_scaffold107588	2584	0	0	0	0	0	0	0	0	0	0	0	0	0	0	0	0	0	0	0	0	0	0	0	0	0	0	0	0	0	0	0
Idba_scaffold107588	2922	0	0	0	0	0.111111	0	0	0	0	0	0	0	0	0	0	0	0	0	0.05	0	0	0	0	0	0	0	0	0	0	0	0
Idba_scaffold107592	3047	0.05	0	0	0	0.111111	0	0	0	0.05	0	0	0	0	0.05	0	0	0	0.05	0.05	0.05	0	0.05	0.047619	0	0	0.0526316	0.0625	0	0	0	0
Idba_scaffold1076	22410	0	0	0	0	0.111111	0	0	0	0	0	0	0	0	0	0	0	0	0	0	0	0	0	0	0	0	0	0	0	0	0	0
Idba_scaffold1076	28422	0	0	0	0	0.111111	0	0	0	0	0	0	0	0	0	0	0	0	0	0	0	0	0	0	0	0	0	0	0	0	0	0
Idba_scaffold1076	31994	0	0	0	0	0.111111	0	0	0	0	0	0	0	0	0	0	0	0	0	0	0	0	0	0	0	0	0	0	0	0	0	0
Idba_scaffold1076	33170	0	0	0	0	0.111111	0	0	0	0	0	0	0	0	0	0	0	0	0	0	0	0	0	0	0	0	0	0	0	0	0	0
Idba_scaffold107605	3396	0	0	0	0	0.111111	0	0	0	0	0	0	0	0	0	0	0	0	0	0	0	0	0	0	0	0	0	0	0	0	0	0
Idba_scaffold107608	594	0	0	0	0	0.111111	0.0625	0.05	0.05	0	0	0.105263	0.05	0.05	0.05	0.1	0.0526316	0	0.1	0	0.05	0	0.1	0.142857	0.105263	0	0	0.0625	0.05	0.1	0	0.125
Idba_scaffold107611	2225	0.1	0.05	0.15	0.1	0.222222	0.1875	0.2	0.05	0.2	0.05	0.0526316	0.15	0.05	0.05	0.1	0.210526	0.333333	0.15	0.1	0	0.05	0.2	0.047619	0.105263	0.157895	0	0.1875	0.05	0	0.05	0.125
Idba_scaffold107613	658	0	0	0	0	0.111111	0	0	0	0	0	0.0526316	0	0	0	0.05	0.0526316	0	0.05	0	0	0	0	0	0	0	0	0	0	0	0	0.3125
Idba_scaffold107613	3966	0.1	0	0	0	0.111111	0	0	0	0	0	0	0	0	0	0	0	0	0.05	0	0	0	0	0.047619	0	0	0	0	0	0	0	0
Idba_scaffold107615	510	0	0	0	0	0.111111	0	0	0	0	0	0	0	0	0	0	0	0	0	0	0	0	0	0	0	0	0	0	0	0	0	0
Idba_scaffold107635	1324	0	0.05	0	0	0.111111	0	0	0	0	0	0.0526316	0	0	0	0.05	0.105263	0	0.05	0	0	0.15	0	0.0952381	0.0526316	0	0.0526316	0	0	0	0.05	0.25
Idba_scaffold107648	2707	0.1	0.05	0.1	0.05	0.111111	0.375	0.1	0.05	0.25	0.05	0.105263	0	0.1	0	0	0.105263	0	0	0.05	0.15	0.05	0.05	0.142857	0	0	0	0	0	0.1	0.1	0.0625
Idba_scaffold107649	2915	0.05	0	0	0	0.111111	0	0	0.05	0	0	0	0	0	0	0	0	0	0	0	0	0.05	0	0	0	0	0	0	0	0	0	0
Idba_scaffold107651	2436	0.05	0.3	0.05	0.1	0.222222	0.0625	0.1	0.05	0.35	0.3	0.105263	0.15	0.05	0.05	0.1	0.157895	0.25	0.3	0.1	0.05	0.1	0.15	0.190476	0.157895	0.210526	0.105263	0.125	0.2	0	0.1	0.25
Idba_scaffold107661	2419	0	0	0	0	0.111111	0	0	0	0	0	0	0	0	0	0	0	0	0	0	0	0	0	0	0	0	0	0	0	0	0	0.0625
Idba_scaffold107668	3312	0	0	0	0	0.111111	0	0	0	0	0	0	0	0	0	0.05	0	0	0	0	0	0	0	0	0	0	0	0	0	0	0	0.125
Idba_scaffold10767	5307	0	0.1	0.2	0.15	0.333333	0.125	0.2	0.1	0.1	0.05	0.526316	0.1	0	0.2	0.2	0.421053	0	0.15	0.05	0	0.05	0.1	0.380952	0.157895	0.105263	0	0	0.5	0.2	0	0.75
Idba_scaffold10767	11846	0	0	0	0	0.111111	0	0	0	0	0	0	0	0	0	0	0	0	0	0	0	0	0	0	0	0	0	0	0	0	0	0
Idba_scaffold107673	3370	0	0.05	0.05	0	0.111111	0.0625	0.05	0	0	0	0	0	0	0	0.05	0.105263	0	0	0	0	0.05	0	0.047619	0	0	0.105263	0.0625	0	0	0.05	0.3125
Idba_scaffold107675	3419	0	0	0	0	0.111111	0	0	0	0	0	0	0	0	0	0	0	0	0	0	0	0	0	0	0	0	0	0	0	0	0	0
Idba_scaffold107678	1108	0.35	0.35	0.2	0.2	0.333333	0.0625	0.15	0.35	0.15	0.1	0.210526	0.1	0.05	0.15	0.1	0.0526316	0	0	0.05	0.05	0.05	0.1	0.238095	0.105263	0.157895	0.157895	0.0625	0.15	0.2	0.15	0.5625
Idba_scaffold107679	2165	0.05	0	0.15	0	0.111111	0.125	0.1	0	0	0	0.157895	0	0	0	0.1	0.210526	0	0.05	0	0	0	0	0.047619	0	0	0	0	0.1	0.1	0	0.625
Idba_scaffold107680	921	0	0	0	0	0.111111	0	0	0	0	0	0	0	0	0	0	0.0526316	0	0.05	0	0	0	0	0	0	0	0	0	0	0	0	0.1875
Idba_scaffold107681	3006	0.1	0	0	0	0.111111	0.0625	0.05	0.05	0.1	0	0.0526316	0	0	0	0.1	0.157895	0	0.05	0	0	0	0.05	0.047619	0	0	0	0.0625	0	0	0.05	0.5625
Idba_scaffold10769	5708	0	0	0	0	0.111111	0	0	0	0	0	0	0	0	0	0	0	0	0	0	0	0	0	0	0	0	0	0	0	0	0	0.0625
Idba_scaffold10769	9408	0	0	0	0	0.111111	0	0	0	0	0	0	0	0	0	0	0	0	0	0	0	0	0	0	0	0	0	0	0	0	0	0
Idba_scaffold107698	2059	0	0	0	0	0.111111	0	0.05	0	0	0	0.210526	0	0	0	0.15	0.157895	0	0.05	0	0	0	0	0.142857	0.0526316	0	0	0	0.05	0	0	0.625
Idba_scaffold1077	19242	0.05	0	0	0	0.111111	0	0	0	0	0	0	0	0	0	0	0	0	0.05	0.05	0.1	0	0	0.047619	0	0	0	0	0	0	0	0
Idba_scaffold1077	20660	0	0	0	0	0.111111	0	0	0	0	0	0	0	0	0	0	0	0	0	0	0	0	0	0	0	0	0	0	0	0	0	0
Idba_scaffold10771	2467	0	0	0	0	0.111111	0	0	0	0	0	0	0	0	0	0	0	0	0	0	0	0	0	0	0	0	0	0	0	0	0	0
Idba_scaffold10771	3794	0	0	0	0	0.111111	0	0	0	0	0	0	0	0	0	0.1	0.105263	0	0.05	0	0	0	0.05	0.047619	0	0	0	0	0	0	0	0.4375
Idba_scaffold10771	15741	0	0.1	0.05	0	0.222222	0.125	0.15	0.05	0.05	0.05	0.526316	0	0	0.05	0.15	0.421053	0	0.15	0	0	0.05	0.05	0.0952381	0.105263	0.0526316	0	0	0.25	0.1	0	0.75
Idba_scaffold107735	1793	0.1	0.2	0	0.05	0.333333	0.125	0.1	0.05	0.05	0.05	0.105263	0.2	0.05	0.05	0.2	0	0.166667	0.1	0	0.05	0.05	0.15	0.0952381	0.0526316	0.0526316	0	0.125	0.15	0.1	0.05	0.1875
Idba_scaffold107742	2917	0	0.05	0.05	0.05	0.222222	0.125	0.05	0.15	0.2	0.05	0	0.05	0	0.05	0.1	0	0	0.1	0.1	0	0	0.1	0.047619	0.263158	0.0526316	0.210526	0.125	0.1	0	0	0.125
Idba_scaffold107747	285	0	0	0	0	0.111111	0.0625	0	0	0.05	0	0.0526316	0.05	0	0	0.05	0.0526316	0.0833333	0	0.1	0.05	0.05	0	0.047619	0.0526316	0	0.105263	0	0	0	0	0
Idba_scaffold107761	872	0	0	0	0	0.111111	0	0	0	0	0	0	0	0	0	0	0	0	0	0	0	0	0	0	0	0	0	0	0	0	0	0
Idba_scaffold10778	16604	0	0	0	0	0.111111	0	0	0	0	0	0	0	0	0	0	0	0	0	0	0	0	0	0	0	0	0	0	0	0	0	0
Idba_scaffold107791	3649	0	0	0	0	0.111111	0	0	0	0	0	0	0	0	0	0	0	0	0	0	0	0	0	0	0	0	0	0	0	0	0	0
Idba_scaffold1078	1572	0	0	0	0	0.111111	0.0625	0.05	0	0	0	0.263158	0	0	0	0.1	0.263158	0	0.05	0	0	0	0	0.142857	0	0	0	0	0	0	0	0.5625
Idba_scaffold1078	9456	0	0	0	0	0.111111	0	0	0	0	0	0	0	0	0	0	0	0	0.05	0	0	0	0	0	0	0	0	0	0	0	0	0
Idba_scaffold1078	10417	0	0	0	0	0.111111	0	0	0	0	0	0	0	0	0	0	0.0526316	0.25	0	0.1	0.1	0.1	0	0.0952381	0	0	0.0526316	0	0	0	0	0
Idba_scaffold1078	10527	0	0	0	0	0.111111	0	0	0	0	0	0	0	0	0	0	0	0	0.05	0	0	0	0	0	0	0	0	0	0	0	0	0.0625
Idba_scaffold1078	10641	0	0	0	0	0.111111	0	0	0	0	0	0	0	0	0	0	0	0	0	0	0	0	0	0	0	0	0	0	0	0	0	0
Idba_scaffold1078	18240	0	0	0	0	0.111111	0	0	0	0	0	0	0	0	0	0	0	0	0	0	0	0	0	0	0	0	0	0	0	0	0	0
Idba_scaffold1078	22808	0	0	0	0	0.111111	0	0	0	0	0	0	0	0	0	0	0	0	0.05	0	0	0	0	0	0	0	0	0	0	0	0	0
Idba_scaffold1078	23494	0	0	0	0	0.111111	0	0	0	0	0	0	0	0.05	0	0	0	0	0	0	0	0	0	0	0	0	0	0	0	0	0	0
Idba_scaffold107804	3208	0	0	0	0	0.222222	0	0	0	0	0	0	0	0	0	0	0	0	0	0	0	0	0	0	0	0	0	0	0	0	0	0
Idba_scaffold107808	181	0	0.05	0	0	0.111111	0.0625	0.05	0.05	0	0	0.421053	0	0	0	0.1	0.315789	0	0.1	0	0	0	0.05	0.0952381	0.105263	0	0	0	0.1	0	0	0.5625
Idba_scaffold107810	3387	0	0	0	0	0.111111	0	0	0	0	0	0.157895	0.1	0.15	0.2	0.2	0.210526	0.166667	0.15	0.3	0.25	0.2	0.2	0.333333	0.421053	0.157895	0.157895	0	0.05	0.1	0	0.125
Idba_scaffold107823	1956	0	0	0	0	0.111111	0	0	0	0	0	0	0	0	0	0	0	0	0	0	0	0	0	0	0	0	0	0	0	0	0	0
Idba_scaffold10783	12178	0.2	0.15	0.1	0	0.222222	0.3125	0.15	0.2	0.25	0.2	0.210526	0.1	0.15	0.2	0.2	0.105263	0	0.25	0.3	0.3	0.45	0.25	0.238095	0.210526	0.263158	0.263158	0.1875	0	0	0.3	0.125
Idba_scaffold107832	2137	0	0	0	0	0.111111	0	0	0	0	0	0	0	0	0	0	0	0	0	0	0	0	0	0	0	0	0	0	0	0	0	0.25
Idba_scaffold107847	3934	0	0	0	0	0.111111	0	0	0	0	0	0	0	0	0	0	0	0	0	0	0	0	0	0	0	0	0	0	0	0	0	0.0625
Idba_scaffold10786	12966	0	0	0	0	0.111111	0	0	0	0	0	0	0	0	0	0	0	0	0.05	0	0	0	0	0	0	0	0	0	0	0	0	0.1875
Idba_scaffold107860	1900	0	0	0	0	0.111111	0	0.05	0	0	0	0.0526316	0	0	0	0.05	0	0	0.05	0	0	0	0	0.0952381	0	0	0	0	0	0	0	0.4375
Idba_scaffold10787	10336	0	0	0	0	0.111111	0	0	0	0	0	0	0	0	0	0	0	0	0	0	0	0	0	0	0	0	0	0	0	0	0	0
Idba_scaffold107879	1190	0.05	0	0	0	0	0	0	0	0	0	0	0	0	0	0	0	0	0	0	0	0	0	0	0	0	0	0	0	0	0	0
Idba_scaffold107881	1789	0	0	0	0	0	0	0	0	0	0	0	0	0	0	0	0.0526316	0	0	0	0	0	0.05	0	0	0	0	0	0	0	0	0
Idba_scaffold107885	1121	0	0	0	0	0.111111	0.0625	0	0	0	0	0.0526316	0	0	0.05	0.05	0	0	0	0.05	0	0	0	0	0	0	0	0	0	0	0	0
Idba_scaffold10790	10197	0	0	0	0	0.111111	0	0	0	0	0	0	0	0	0	0	0	0	0.05	0	0	0	0.05	0	0	0	0	0	0.05	0	0	0.1875
Idba_scaffold107907	156	0	0	0	0	0.111111	0	0	0	0	0	0.0526316	0	0	0	0	0	0	0.05	0	0	0	0	0	0	0	0	0	0	0	0	0.125
Idba_scaffold10794	685	0	0	0	0	0.111111	0	0	0	0	0	0	0	0	0	0	0	0	0	0	0	0	0	0	0	0.0526316	0.0526316	0	0	0	0	0
Idba_scaffold10794	861	0.05	0	0	0.05	0.111111	0.0625	0	0	0	0	0.0526316	0	0	0	0	0	0	0	0.25	0	0	0.1	0.0952381	0.0526316	0	0.0526316	0.125	0	0	0.2	0
Idba_scaffold10794	1313	0	0	0	0	0.111111	0.0625	0	0.05	0	0	0	0	0	0	0	0	0	0	0	0	0	0	0	0	0	0	0	0	0	0.05	0
Idba_scaffold10794	3537	0	0	0	0	0.111111	0	0	0	0	0	0	0	0	0	0	0	0	0	0	0	0	0	0	0	0	0	0	0	0	0	0
Idba_scaffold107972	760	0	0	0.05	0.05	0.333333	0.0625	0	0.1	0.05	0.15	0.105263	0.1	0.1	0.3	0.05	0	0	0.25	0.15	0.2	0.1	0.15	0	0	0.210526	0	0.1875	0	0	0.1	0.3125
Idba_scaffold107976	2407	0	0.05	0.25	0.1	0.333333	0.125	0.15	0	0.1	0.1	0.157895	0.1	0.05	0.2	0.1	0.0526316	0.166667	0.1	0.1	0	0.1	0	0.285714	0.105263	0.105263	0	0.125	0.15	0.1	0.05	0.0625
Idba_scaffold10798	504	0	0	0	0	0.111111	0	0	0	0	0	0	0	0	0	0	0	0	0	0	0	0	0	0	0	0	0	0	0	0	0	0
Idba_scaffold10798	601	0	0	0	0	0.111111	0	0	0	0	0	0	0	0	0	0	0	0	0	0	0	0	0	0	0	0	0	0	0	0	0	0
Idba_scaffold10798	4302	0	0	0	0	0.111111	0	0	0	0	0	0	0	0	0	0	0	0	0	0	0	0	0	0	0	0	0	0	0	0	0	0
Idba_scaffold107980	2931	0	0	0	0	0.111111	0	0	0	0	0	0	0	0	0	0	0	0	0	0	0	0	0	0	0	0	0	0	0	0	0	0
Idba_scaffold10799	15863	0.05	0	0	0	0.111111	0	0	0	0	0	0	0	0	0	0	0	0	0	0	0.05	0	0	0	0	0	0	0	0	0	0	0
Idba_scaffold107995	731	0	0	0	0	0.111111	0	0	0	0	0	0	0	0	0	0	0	0	0	0.05	0	0	0	0.047619	0	0	0	0.0625	0	0	0	0
Idba_scaffold1080	36040	0	0	0	0	0.111111	0	0	0	0	0	0	0	0	0	0	0	0	0	0	0	0	0	0	0	0	0	0	0	0	0	0
Idba_scaffold10801	15592	0	0	0	0	0.111111	0	0	0	0	0	0	0	0	0	0	0	0	0	0	0	0	0	0	0	0	0	0	0	0.1	0	0
Idba_scaffold10803	6425	0	0	0	0	0.111111	0	0	0	0.05	0	0	0.05	0	0	0	0	0	0	0	0.05	0.05	0.1	0	0	0.0526316	0	0.0625	0	0	0	0
Idba_scaffold10803	11523	0.05	0.05	0.1	0.05	0.222222	0.0625	0.15	0	0.05	0.1	0.0526316	0.05	0	0.1	0.05	0.0526316	0.0833333	0.05	0.25	0.15	0	0.05	0.047619	0	0.0526316	0.0526316	0.0625	0.05	0	0	0
Idba_scaffold108044	2628	0	0	0	0	0.222222	0	0.05	0.1	0	0.1	0	0	0.05	0	0	0.0526316	0	0.05	0.05	0	0	0.05	0.047619	0.157895	0	0	0.0625	0	0	0	0
Idba_scaffold108047	470	0.2	0.05	0.2	0	0.111111	0.1875	0.05	0.05	0.05	0	0.0526316	0.05	0	0.05	0.15	0.0526316	0	0.1	0	0	0.1	0.1	0.0952381	0.0526316	0	0	0	0	0	0.15	0.625
Idba_scaffold108047	3582	0.05	0	0.05	0	0.222222	0.0625	0.05	0	0	0	0	0	0	0	0	0	0	0	0	0	0	0	0	0.0526316	0	0	0	0	0	0	0.0625
Idba_scaffold10806	16467	0	0	0	0	0.111111	0	0	0	0	0	0	0	0	0	0.05	0	0	0	0	0	0	0	0	0	0	0	0	0	0	0	0
Idba_scaffold108065	2894	0	0	0	0	0.111111	0.0625	0	0.1	0	0.05	0	0	0	0	0	0.0526316	0	0	0.05	0	0	0.05	0.047619	0	0	0	0.0625	0	0	0	0
Idba_scaffold108067	1236	0	0.05	0	0	0.111111	0.0625	0.1	0	0	0.05	0.105263	0	0	0	0.1	0.157895	0	0.05	0	0	0	0.05	0.142857	0.0526316	0	0	0	0.1	0	0	0.5
Idba_scaffold10807	6933	0	0	0	0	0.111111	0.0625	0	0	0	0	0	0	0	0	0	0.0526316	0	0	0.05	0	0	0	0	0	0	0	0	0	0	0	0
Idba_scaffold10807	16618	0	0	0	0	0.111111	0	0.05	0	0	0	0.0526316	0	0	0	0.1	0.263158	0	0.05	0	0	0	0	0.0952381	0.105263	0	0	0	0	0	0	0.375
Idba_scaffold108077	2944	0	0	0	0	0.111111	0	0	0	0	0	0	0	0	0	0	0	0	0	0	0	0	0	0	0	0	0	0	0	0	0	0
Idba_scaffold108087	674	0	0	0	0	0.111111	0	0.05	0	0	0	0.263158	0	0	0	0.1	0.210526	0	0.05	0	0	0	0.05	0.0952381	0.0526316	0	0	0	0	0	0	0.4375
Idba_scaffold10809	1033	0.05	0	0.05	0.15	0.111111	0.0625	0.15	0	0.05	0.05	0	0	0	0	0	0	0	0.05	0.05	0	0.05	0	0.047619	0	0	0	0	0	0.1	0	0
Idba_scaffold10809	3138	0	0	0	0	0.111111	0	0	0	0	0	0	0	0	0	0	0	0	0	0	0	0	0	0	0	0	0	0	0	0	0	0
Idba_scaffold10809	13111	0	0	0	0	0.111111	0	0	0	0	0	0	0	0	0	0	0	0	0	0	0	0	0	0	0	0	0	0	0	0	0	0
Idba_scaffold108097	432	0	0.05	0.05	0	0.222222	0	0.1	0.05	0	0	0	0.05	0	0	0	0	0	0	0.05	0	0	0	0	0	0	0	0	0	0	0	0
Idba_scaffold108127	3807	0	0.15	0.15	0.1	0.222222	0.1875	0.05	0.1	0.15	0.1	0.368421	0.05	0.1	0.1	0.25	0.421053	0	0.15	0.05	0.1	0.2	0.15	0.380952	0.263158	0.157895	0.0526316	0.0625	0.15	0.2	0.2	0.625
Idba_scaffold108138	3800	0.05	0.05	0.2	0.05	0.222222	0.125	0.1	0.15	0	0	0.368421	0.05	0	0	0.25	0.421053	0.0833333	0.2	0.05	0	0.1	0.05	0.0952381	0.105263	0.315789	0.0526316	0	0.2	0.1	0.05	0.75
Idba_scaffold108154	219	0.05	0	0	0	0.222222	0	0	0	0	0	0	0	0	0	0	0	0	0.15	0.05	0.15	0.05	0	0.047619	0.0526316	0	0	0	0	0	0	0.1875
Idba_scaffold108155	2763	0	0	0	0	0.111111	0	0	0	0	0	0	0	0	0	0	0	0	0	0	0	0	0	0	0	0	0	0	0	0	0	0
Idba_scaffold108157	944	0	0	0	0	0.111111	0.0625	0	0	0	0	0	0.2	0	0	0	0	0	0	0	0.05	0	0	0.0952381	0	0	0.0526316	0.0625	0	0	0.2	0
Idba_scaffold108157	1017	0.05	0.05	0	0	0.111111	0.0625	0	0	0	0	0	0	0	0	0.05	0	0.0833333	0.05	0	0	0	0	0	0	0	0	0	0.05	0	0.05	0
Idba_scaffold108157	1695	0	0	0	0	0.111111	0	0	0	0	0	0	0	0	0	0	0	0	0	0	0	0	0	0	0	0	0	0	0	0	0	0
Idba_scaffold108160	1357	0	0.05	0.05	0	0.111111	0	0.2	0	0.05	0	0.210526	0	0	0.05	0.1	0.157895	0	0.15	0.2	0	0.2	0	0.142857	0.0526316	0	0	0	0	0	0	0.625
Idba_scaffold108168	3335	0	0.05	0	0	0.111111	0.0625	0.05	0	0	0	0.157895	0	0	0	0.1	0.105263	0	0.1	0	0	0	0	0.047619	0.0526316	0	0	0	0	0	0	0.5
Idba_scaffold108179	1967	0.15	0.1	0.25	0.1	0.222222	0.3125	0.25	0.2	0.05	0.1	0.421053	0.1	0.3	0.05	0.2	0.0526316	0	0.15	0.1	0.25	0.05	0.15	0.285714	0.263158	0.421053	0.157895	0.375	0.45	0.2	0.3	0.25
Idba_scaffold108180	3677	0	0	0	0	0.111111	0	0	0	0	0	0	0	0	0	0	0	0	0	0	0	0	0	0	0	0	0	0	0	0	0	0
Idba_scaffold10819	16124	0	0	0	0	0	0	0	0	0	0	0	0	0	0	0	0	0	0	0	0	0	0	0	0	0	0	0	0	0	0	0
Idba_scaffold108198	2148	0	0	0	0	0.111111	0	0	0	0	0	0	0	0	0	0	0	0	0	0	0	0	0.05	0	0	0	0	0	0	0	0	0
Idba_scaffold108198	3620	0	0	0	0	0.111111	0	0	0	0	0	0	0	0	0	0	0	0	0	0	0	0	0	0	0	0	0	0	0	0	0	0
Idba_scaffold1082	37801	0	0	0	0	0.222222	0	0	0.05	0	0.1	0	0	0.05	0	0	0	0.0833333	0.1	0.05	0	0.05	0.05	0	0	0	0	0	0	0	0	0
Idba_scaffold1082	39010	0	0	0	0	0	0	0	0	0	0	0	0	0	0	0	0	0	0	0	0	0	0	0	0	0	0	0	0	0	0	0
Idba_scaffold1082	39403	0	0	0	0	0.111111	0	0	0	0	0	0	0	0	0	0	0	0	0	0	0	0	0	0	0	0	0	0	0	0	0	0
Idba_scaffold108204	1252	0	0.05	0.05	0	0.111111	0	0.1	0	0	0	0.263158	0	0	0	0.25	0.315789	0	0.1	0	0	0.1	0.05	0.142857	0.0526316	0.0526316	0	0	0.15	0	0	0.625
Idba_scaffold108209	330	0.05	0.05	0	0	0.111111	0	0	0	0	0	0	0	0	0.05	0	0	0	0	0	0	0	0	0	0	0	0.0526316	0	0.05	0	0	0.0625
Idba_scaffold108214	689	0.15	0	0	0	0	0	0	0	0	0	0	0	0	0	0	0	0.0833333	0	0	0	0	0.05	0	0	0	0	0	0	0	0.05	0.0625
Idba_scaffold108214	1863	0.2	0.1	0.15	0.1	0.111111	0.125	0.1	0.05	0.05	0.1	0.263158	0	0.1	0	0.25	0.368421	0.166667	0.1	0.05	0	0.05	0.1	0.190476	0.157895	0.0526316	0	0	0.2	0	0.05	0.6875
Idba_scaffold10822	2958	0	0	0	0	0.111111	0	0	0	0	0	0	0	0	0	0	0	0	0	0	0	0	0	0	0	0	0	0	0	0	0	0
Idba_scaffold10822	9562	0	0	0	0	0.111111	0	0	0	0	0	0	0	0	0	0	0	0	0	0	0	0	0	0	0	0	0	0	0	0	0	0
Idba_scaffold10822	12689	0	0	0	0.05	0.444444	0	0	0.1	0.05	0.15	0	0	0.1	0	0.05	0	0	0.05	0.15	0	0.05	0	0.047619	0.105263	0	0.0526316	0	0	0	0.1	0
Idba_scaffold108240	744	0	0	0	0	0.111111	0	0.05	0	0	0	0.0526316	0	0	0	0.05	0	0	0	0	0	0	0	0	0	0	0	0	0.05	0	0	0.3125
Idba_scaffold108240	2681	0	0	0	0	0.111111	0	0	0	0	0	0	0	0	0	0	0	0	0	0	0	0	0	0	0	0	0	0	0	0	0	0
Idba_scaffold10825	5128	0.1	0.1	0.05	0	0.111111	0.0625	0.15	0	0.1	0	0.210526	0	0	0	0.15	0.210526	0	0.1	0.05	0	0	0.05	0.0952381	0.0526316	0	0	0	0.05	0.1	0	0.625
Idba_scaffold108253	1974	0	0	0	0	0.111111	0.0625	0.05	0	0	0	0.0526316	0	0	0	0.05	0.0526316	0	0.05	0	0	0	0	0.047619	0	0	0	0	0	0	0	0.5
Idba_scaffold108256	2413	0	0	0	0	0.111111	0	0	0	0	0	0	0	0	0	0	0	0	0	0	0	0	0	0	0	0	0	0	0	0	0	0
Idba_scaffold10827	5530	0	0	0	0	0.111111	0	0	0	0	0	0	0	0	0	0	0	0	0.05	0	0	0	0	0	0	0	0	0	0	0	0	0
Idba_scaffold108270	1379	0.05	0.05	0.05	0	0.111111	0	0.1	0	0	0	0.315789	0	0	0	0.15	0.315789	0	0.1	0	0	0.05	0.05	0.190476	0.0526316	0	0	0	0.05	0	0	0.6875
Idba_scaffold108281	2173	0	0	0	0	0.222222	0	0	0	0	0	0.0526316	0	0.1	0.15	0.05	0	0	0.1	0.05	0.05	0	0	0	0	0.0526316	0	0	0	0	0	0.0625
Idba_scaffold108289	1515	0	0.05	0.05	0	0.111111	0.0625	0.05	0.05	0	0	0.263158	0	0	0.05	0.15	0.315789	0	0.1	0	0	0	0.05	0.190476	0.105263	0	0	0	0.15	0.1	0	0.6875
Idba_scaffold10829	3581	0	0	0	0	0.111111	0	0	0	0	0	0	0	0	0	0	0	0	0	0	0	0	0	0	0	0	0	0	0	0	0	0
Idba_scaffold10829	9741	0	0	0	0	0.111111	0	0	0	0	0	0	0	0	0	0	0	0	0	0.05	0	0	0	0	0	0	0	0	0	0	0	0
Idba_scaffold10829	14074	0.1	0.05	0.05	0	0.888889	0.1875	0.2	0.05	0.3	0.3	0.105263	0.05	0	0	0.2	0.263158	0	0.05	0.1	0.1	0.25	0.25	0.142857	0.157895	0.0526316	0.105263	0.125	0	0	0.2	0
Idba_scaffold108297	406	0	0	0	0	0.333333	0	0	0	0	0	0	0	0.05	0	0	0.0526316	0	0	0.05	0	0	0	0	0	0	0	0	0	0	0	0
Idba_scaffold108303	1022	0	0	0	0	0.111111	0	0	0	0	0	0	0	0	0	0	0	0	0	0	0	0	0	0	0	0	0	0	0	0	0	0
Idba_scaffold108318	136	0	0	0	0	0.111111	0	0	0	0	0	0	0	0	0	0	0	0	0	0	0.1	0	0	0	0	0	0	0	0	0	0	0
Idba_scaffold108324	512	0	0.05	0	0.05	0.111111	0	0	0.05	0.05	0	0	0.05	0.1	0	0.15	0.105263	0	0.05	0	0	0.05	0	0.047619	0.0526316	0.0526316	0	0	0	0.1	0.05	0.125
Idba_scaffold108341	2665	0.05	0.05	0	0	0.111111	0.0625	0	0	0	0	0	0	0	0	0.05	0.0526316	0	0.05	0	0	0.05	0	0.047619	0	0	0	0	0	0	0	0.125
Idba_scaffold108341	2820	0	0	0	0	0.111111	0	0	0	0	0	0	0	0	0	0	0	0	0	0	0	0	0	0	0	0	0	0	0	0	0	0
Idba_scaffold108349	3245	0.2	0.2	0	0	0.444444	0.125	0.1	0	0.25	0.05	0.105263	0.05	0.05	0.1	0.2	0.105263	0.166667	0.35	0.15	0.25	0.15	0.1	0.142857	0.105263	0.157895	0.210526	0.125	0.1	0.1	0.05	0.5
Idba_scaffold108381	2050	0	0	0.05	0	0.111111	0	0	0	0	0	0	0	0	0	0	0	0	0	0	0	0	0	0	0	0	0	0	0	0	0	0
Idba_scaffold1084	21684	0	0	0	0	0.111111	0	0	0	0	0	0	0	0	0	0	0	0	0	0	0	0	0	0	0	0	0	0	0	0	0	0
Idba_scaffold10840	276	0.05	0	0.05	0	0.111111	0.125	0.05	0.05	0.2	0.15	0.105263	0.05	0.15	0.25	0	0.105263	0	0.15	0.15	0.1	0.1	0.15	0.285714	0.105263	0.105263	0.0526316	0.0625	0.1	0.1	0.05	0.0625
Idba_scaffold108404	385	0.4	0.2	0.25	0.15	0.222222	0.3125	0.3	0.2	0.2	0.1	0.263158	0	0.05	0.1	0.2	0.210526	0.0833333	0.05	0.1	0.1	0.1	0.1	0.142857	0.105263	0.0526316	0.105263	0.0625	0.1	0.3	0.5	0.6875
Idba_scaffold108413	1634	0	0	0	0	0.333333	0	0	0.05	0	0.1	0	0	0	0	0	0	0.166667	0.1	0.1	0	0.15	0	0.047619	0	0	0.105263	0	0.05	0	0	0
Idba_scaffold108426	1269	0	0	0	0	0.222222	0	0	0	0	0.05	0	0	0	0	0	0	0	0	0	0	0	0	0	0	0	0	0	0	0	0	0
Idba_scaffold108426	2825	0	0	0	0	0.111111	0	0	0	0	0	0	0	0	0	0	0	0	0	0	0	0	0	0	0	0	0	0	0	0	0	0
Idba_scaffold108454	106	0	0	0	0	0.111111	0.0625	0	0	0	0	0	0	0	0	0	0	0	0	0	0	0	0.05	0	0	0	0	0	0	0	0	0
Idba_scaffold108466	2307	0.05	0.05	0.2	0.05	0.222222	0.1875	0.15	0.05	0.15	0	0.578947	0.05	0.05	0.1	0.2	0.526316	0	0.15	0.05	0	0.15	0.15	0.238095	0.210526	0.157895	0	0.0625	0.35	0.1	0	0.9375
Idba_scaffold108470	3934	0	0.05	0	0	0.111111	0.125	0.05	0.05	0	0	0.263158	0	0	0.05	0.2	0.421053	0	0.1	0	0	0	0.05	0.142857	0.105263	0	0	0	0	0	0	0.6875
Idba_scaffold108471	3821	0	0	0	0	0.111111	0	0	0	0	0	0	0	0	0	0	0	0	0	0	0	0	0	0	0	0	0	0	0	0	0	0
Idba_scaffold108473	902	0	0	0.05	0	0.111111	0	0.05	0.05	0.1	0	0.157895	0	0.15	0	0.1	0.105263	0	0	0	0	0	0	0.047619	0	0.105263	0	0	0.05	0	0	0.5625
Idba_scaffold108488	3129	0	0	0	0	0	0	0	0	0	0	0	0	0	0	0	0	0	0	0	0	0	0	0	0	0	0	0	0	0	0	0
Idba_scaffold108491	196	0	0	0	0	0	0	0	0	0	0	0.0526316	0	0	0	0.1	0.0526316	0	0.05	0	0	0	0	0.0952381	0	0	0	0	0	0	0	0.5625
Idba_scaffold108491	1093	0	0	0	0	0.111111	0	0.05	0	0	0	0.0526316	0	0	0	0.15	0.157895	0	0.05	0	0	0	0	0.0952381	0	0	0	0	0	0	0	0.5625
Idba_scaffold108493	1742	0.05	0.15	0.2	0	0.333333	0.1875	0.2	0.15	0.15	0	0.578947	0	0	0.1	0.15	0.526316	0	0.2	0.1	0	0	0.2	0.333333	0.105263	0.157895	0.0526316	0	0.3	0.2	0	0.75
Idba_scaffold1085	15626	0	0	0	0	0.111111	0	0	0	0	0	0	0	0	0	0	0	0	0	0	0	0	0	0	0	0	0	0	0	0	0	0
Idba_scaffold1085	41338	0	0	0	0	0.111111	0	0	0	0	0	0	0	0	0	0	0	0	0	0.05	0	0	0	0	0	0	0	0	0	0	0	0
Idba_scaffold10851	1689	0	0	0	0	0.111111	0	0	0	0	0	0.0526316	0	0	0	0	0.0526316	0	0	0	0	0	0	0	0	0	0	0	0	0	0	0.0625
Idba_scaffold10851	10638	0	0	0	0	0.111111	0	0	0	0	0	0	0	0	0	0	0	0	0	0	0	0	0	0	0	0	0	0	0	0	0	0
Idba_scaffold108525	261	0	0	0	0	0.111111	0	0	0	0	0	0	0	0	0	0	0	0	0	0	0.05	0	0	0	0	0	0	0	0	0	0	0
Idba_scaffold108525	1405	0	0.05	0.05	0	0.111111	0	0	0	0	0	0	0	0	0.05	0	0	0	0.05	0	0.05	0	0	0	0	0.0526316	0	0	0.05	0	0	0
Idba_scaffold108528	3631	0	0	0	0	0.111111	0	0	0	0	0	0	0	0	0	0	0	0	0	0	0	0	0	0	0	0	0	0	0	0	0	0
Idba_scaffold10854	6415	0	0	0	0	0.111111	0	0	0	0	0	0	0	0	0	0	0	0	0	0	0	0	0	0	0	0	0	0	0	0	0	0
Idba_scaffold108542	1099	0	0	0	0	0.111111	0	0	0	0	0	0	0	0	0	0	0	0	0	0	0	0	0	0	0	0	0	0	0	0	0	0
Idba_scaffold108542	2834	0	0	0	0	0.111111	0	0	0	0	0	0	0	0	0	0	0	0	0	0	0	0	0	0	0	0	0	0	0	0	0	0
Idba_scaffold108571	1364	0	0	0	0	0.111111	0	0	0	0	0	0	0	0	0	0	0	0	0	0	0	0	0	0	0	0	0	0	0	0	0	0
Idba_scaffold10858	15051	0	0	0	0	0.111111	0	0	0	0	0	0	0	0	0	0	0	0	0	0	0	0	0	0	0	0	0	0	0	0	0	0
Idba_scaffold108580	2932	0	0.2	0.1	0.1	0.222222	0.125	0.1	0.05	0.2	0.05	0.105263	0.2	0.25	0.25	0.35	0.210526	0.416667	0.15	0.15	0.35	0.15	0.25	0.380952	0.315789	0.105263	0	0	0.15	0	0.05	0
Idba_scaffold108582	854	0	0	0	0	0.111111	0	0	0	0	0	0	0	0	0	0	0	0	0	0	0	0	0	0	0	0	0	0	0	0	0	0
Idba_scaffold108582	962	0.1	0.1	0.15	0	0.333333	0.125	0.1	0.1	0.1	0.15	0.421053	0.1	0	0.05	0.25	0.315789	0	0.25	0	0.15	0.1	0.2	0.238095	0.157895	0.157895	0.0526316	0.0625	0.15	0.2	0.05	0.625
Idba_scaffold1086	30401	0	0	0	0	0.111111	0	0	0	0	0	0	0	0	0	0	0	0	0.05	0	0	0	0	0	0	0	0	0	0	0	0	0.0625
Idba_scaffold1086	31162	0	0	0	0	0.111111	0	0	0	0	0	0	0	0	0	0	0	0	0	0	0	0	0	0	0	0	0	0	0	0	0	0
Idba_scaffold108602	3038	0.25	0.1	0	0.1	0.333333	0.125	0.05	0.1	0.15	0.1	0.263158	0.25	0.25	0.15	0.2	0.105263	0	0.05	0.15	0.15	0.1	0.1	0.190476	0.105263	0	0.105263	0	0	0.1	0	0
Idba_scaffold10864	3716	0	0	0	0	0.111111	0	0	0	0	0	0.0526316	0	0	0	0.05	0	0	0.05	0	0	0	0	0	0	0	0	0	0	0	0	0.125
Idba_scaffold108641	1001	0	0	0	0	0	0	0	0	0	0	0	0	0	0	0.05	0.0526316	0	0.05	0	0	0	0	0	0.0526316	0	0	0	0	0	0	0
Idba_scaffold10865	6562	0	0	0	0	0	0	0	0	0	0	0	0	0	0	0	0	0	0	0	0	0	0	0	0	0	0	0	0	0	0	0
Idba_scaffold108654	276	0	0	0	0	0.111111	0	0	0	0	0	0.0526316	0	0	0	0	0	0	0.05	0	0	0	0	0	0	0	0	0	0	0	0	0.1875
Idba_scaffold10866	3136	0	0	0	0	0.111111	0	0	0	0	0	0	0	0	0	0	0	0	0	0	0	0	0	0	0	0	0	0	0	0	0	0
Idba_scaffold10866	4723	0	0	0	0	0.111111	0	0	0	0	0	0	0	0	0	0	0	0	0	0	0	0	0	0	0	0	0	0	0	0	0	0
Idba_scaffold108661	2232	0	0	0	0	0.111111	0.0625	0.1	0.05	0	0	0.157895	0	0	0.1	0.05	0.157895	0	0.1	0	0	0.05	0	0.0952381	0.105263	0	0	0	0	0.1	0	0.5
Idba_scaffold108667	3828	0	0	0	0	0.111111	0	0	0	0	0	0	0	0	0	0	0.157895	0	0	0	0	0	0.05	0.0952381	0	0	0	0	0	0	0	0.0625
Idba_scaffold10868	12628	0	0	0	0	0.111111	0	0	0	0	0	0	0	0	0	0	0	0	0	0	0	0	0	0	0	0	0	0	0	0	0	0
Idba_scaffold108681	3235	0.05	0	0	0	0	0	0.05	0	0.05	0.05	0	0	0	0	0	0.0526316	0.0833333	0	0	0	0	0.05	0	0	0	0	0	0	0	0.05	0.0625
Idba_scaffold1087	13534	0	0	0	0	0.111111	0	0	0	0	0	0.0526316	0	0	0.05	0.05	0.0526316	0	0.05	0	0	0	0	0	0	0	0.0526316	0	0	0	0	0.3125
Idba_scaffold1087	32478	0	0.05	0	0.05	0.111111	0	0.15	0.1	0	0.05	0	0.05	0	0.05	0	0	0	0	0	0	0	0	0	0	0	0.0526316	0	0	0	0	0
Idba_scaffold108715	1112	0.1	0.05	0.1	0.1	0.111111	0	0.05	0.05	0	0.05	0.105263	0.05	0.05	0.1	0	0	0	0	0	0	0	0	0.047619	0.0526316	0	0	0.0625	0	0.1	0.05	0
Idba_scaffold108718	212	0.1	0.25	0.25	0.1	0.222222	0.1875	0.3	0.15	0.3	0.2	0.157895	0.1	0.1	0.2	0.05	0.263158	0.25	0.05	0.05	0.2	0.2	0.15	0.142857	0.0526316	0.0526316	0.157895	0.0625	0.25	0.3	0.1	0.1875
Idba_scaffold108732	489	0.2	0	0.2	0	0.111111	0.0625	0.1	0	0.05	0	0.105263	0.05	0	0.1	0.15	0.105263	0.166667	0.05	0	0.15	0	0.1	0.0952381	0.0526316	0.105263	0	0	0.05	0.1	0.05	0.5625
Idba_scaffold108744	74	0.15	0	0.1	0.05	0.333333	0.0625	0.15	0.1	0.05	0	0	0.1	0.05	0.25	0.4	0.105263	0.0833333	0.25	0.25	0.35	0.4	0.25	0.0952381	0.684211	0.157895	0.368421	0.25	0.3	0	0.05	0
Idba_scaffold108750	1421	0	0	0	0	0.111111	0	0	0	0	0	0	0	0	0	0	0	0	0	0	0	0	0	0	0	0	0	0	0	0	0	0
Idba_scaffold108750	3218	0	0	0.05	0.05	0.111111	0.0625	0	0	0.2	0	0	0	0	0	0.05	0	0	0.05	0.05	0.05	0	0	0	0	0	0	0	0.05	0	0	0
Idba_scaffold10877	4689	0	0.05	0	0	0.111111	0	0.05	0	0	0	0.105263	0	0	0	0.1	0.0526316	0	0	0	0	0	0.05	0.0952381	0	0	0	0	0	0	0	0.4375
Idba_scaffold10877	14817	0	0	0	0	0.111111	0	0	0	0	0	0	0	0	0	0.05	0	0	0.05	0	0	0	0	0	0	0	0	0	0	0	0	0.1875
Idba_scaffold108775	3876	0	0	0.05	0.1	0.111111	0.125	0.05	0.05	0	0.1	0.105263	0.05	0.1	0.05	0.3	0	0	0	0.05	0	0.05	0.1	0.047619	0.157895	0	0	0	0.15	0.2	0.2	0.0625
Idba_scaffold108776	1242	0	0.05	0.05	0	0.111111	0.0625	0.1	0	0.05	0.05	0.315789	0	0	0.05	0.1	0.315789	0	0.05	0.1	0	0	0.15	0.142857	0.157895	0	0	0	0.1	0.1	0.05	0.625
Idba_scaffold108778	767	0	0	0	0	0.111111	0	0	0	0	0	0.0526316	0	0	0	0	0	0	0.05	0	0	0	0	0	0	0	0	0	0	0	0	0.125
Idba_scaffold10878	8775	0.25	0.2	0.05	0.05	0.333333	0.0625	0.15	0.1	0.15	0.15	0.210526	0.1	0.15	0.05	0.15	0.0526316	0.25	0.1	0.1	0.2	0.05	0.1	0.047619	0.0526316	0.157895	0.157895	0.125	0.2	0	0.25	0.375
Idba_scaffold108780	525	0	0	0	0	0.111111	0	0	0	0	0	0	0	0	0	0	0	0	0	0	0	0	0	0	0	0	0	0	0	0	0	0
Idba_scaffold108780	2185	0	0	0	0	0.111111	0	0	0	0	0	0.105263	0	0	0	0.05	0.0526316	0	0.05	0	0	0	0	0	0	0	0	0	0	0	0	0.125
Idba_scaffold108780	2573	0	0	0	0	0.111111	0	0	0	0	0	0	0	0	0	0	0	0	0	0	0	0	0	0	0	0	0	0	0	0	0	0
Idba_scaffold108791	884	0	0	0	0	0.111111	0	0	0	0	0	0	0	0	0	0	0	0	0	0	0	0	0	0	0	0	0	0.0625	0	0	0.05	0
Idba_scaffold1088	2557	0	0.05	0.15	0	0.111111	0.0625	0.05	0	0	0	0.210526	0	0.05	0	0.15	0.105263	0	0.1	0	0	0	0	0.190476	0.0526316	0	0.0526316	0	0.05	0	0	0.6875
Idba_scaffold1088	10070	0.1	0	0.15	0.1	0.222222	0.1875	0.15	0	0.15	0.1	0.105263	0.2	0.2	0.1	0.15	0.0526316	0	0.05	0.05	0.2	0.15	0.2	0.190476	0.210526	0.0526316	0.157895	0.125	0.2	0.3	0.2	0.0625
Idba_scaffold1088	13301	0	0	0	0	0.111111	0	0	0	0	0	0	0	0	0	0	0	0	0	0	0	0	0	0	0	0	0	0	0	0	0	0
Idba_scaffold1088	15379	0	0	0	0	0.111111	0	0.05	0	0	0	0.0526316	0	0	0	0.1	0.0526316	0	0.05	0	0	0	0	0.047619	0	0	0	0	0	0	0	0.5
Idba_scaffold1088	42741	0.05	0.1	0.05	0	0.222222	0.375	0.15	0.05	0	0	0.421053	0.05	0	0	0.15	0.421053	0	0.15	0	0	0.05	0.1	0.190476	0.157895	0.105263	0	0	0.1	0	0	0.75
Idba_scaffold108817	1234	0	0	0	0	0.111111	0	0	0	0	0	0	0	0	0	0	0	0	0	0	0	0	0	0	0	0	0	0	0	0	0	0
Idba_scaffold10882	4409	0	0.05	0	0	0.111111	0.125	0.05	0.05	0	0	0.421053	0	0	0.05	0.15	0.263158	0	0.05	0	0	0.05	0.05	0.0952381	0.0526316	0	0	0	0.05	0	0	0.625
Idba_scaffold10882	4914	0	0	0	0	0.111111	0	0.05	0	0	0	0	0	0	0	0	0.0526316	0	0.05	0	0	0	0	0	0	0	0	0	0	0	0	0
Idba_scaffold108825	791	0	0	0	0	0.222222	0	0	0	0	0	0	0	0	0	0	0	0	0	0	0	0	0	0	0	0	0	0	0	0	0	0
Idba_scaffold108848	1392	0	0.05	0.05	0	0.111111	0.1875	0.15	0.05	0.05	0.05	0.578947	0	0	0.05	0.1	0.421053	0	0.15	0	0	0.05	0.05	0.238095	0.105263	0.105263	0	0	0.25	0.2	0	0.6875
Idba_scaffold108848	1879	0	0.05	0.05	0.05	0.111111	0.0625	0	0	0	0	0	0.1	0	0.1	0	0	0	0	0.05	0	0	0	0.047619	0	0	0.0526316	0	0	0	0.1	0
Idba_scaffold108859	194	0	0	0	0	0.111111	0	0	0	0	0	0	0	0	0	0	0	0.0833333	0.05	0	0	0	0	0.0952381	0.105263	0	0	0	0	0	0	0
Idba_scaffold108861	1467	0.1	0.15	0.2	0.25	0.333333	0.1875	0.25	0.25	0.2	0.1	0.0526316	0.2	0.2	0.1	0.2	0.105263	0.0833333	0.2	0.1	0.2	0.2	0.1	0.142857	0.210526	0.0526316	0.315789	0.125	0.35	0.3	0.15	0.1875
Idba_scaffold108861	3740	0.1	0.2	0.2	0.2	0.333333	0.125	0.25	0.25	0.15	0.1	0.105263	0.2	0.25	0.1	0.1	0.105263	0	0.2	0.15	0.25	0.05	0	0.047619	0.157895	0	0.263158	0.0625	0.35	0.1	0.15	0.1875
Idba_scaffold108864	720	0	0.05	0	0.05	0.111111	0	0.05	0.05	0	0	0.0526316	0	0	0	0	0	0	0	0	0	0	0.05	0	0	0	0	0	0	0	0	0
Idba_scaffold108875	1427	0	0	0	0	0	0	0	0	0	0	0	0	0	0	0	0	0	0.05	0	0	0	0	0	0	0	0	0	0	0	0	0.125
Idba_scaffold10888	4886	0	0	0	0	0.111111	0	0	0	0	0	0	0	0	0	0	0	0	0.05	0	0	0	0	0	0	0	0	0	0	0	0	0.0625
Idba_scaffold108883	236	0	0	0	0	0	0	0	0	0	0	0	0	0	0	0	0	0	0	0	0	0	0	0	0	0	0	0	0	0	0	0
Idba_scaffold108919	2349	0	0	0	0.05	0.111111	0	0	0.05	0.05	0	0	0	0	0	0.1	0.105263	0	0.05	0	0	0.05	0.05	0	0	0.0526316	0.105263	0	0	0.1	0.05	0.0625
Idba_scaffold108945	3812	0	0	0	0	0.222222	0	0	0	0	0	0	0	0	0	0	0	0	0.05	0.05	0.05	0	0	0	0.0526316	0	0.0526316	0	0	0	0	0
Idba_scaffold108946	1403	0	0	0	0	0.111111	0	0	0	0	0	0	0	0	0	0	0	0	0	0	0	0	0	0	0	0	0	0	0	0	0	0
Idba_scaffold108958	3774	0	0	0	0	0.111111	0	0	0	0	0	0	0	0	0	0	0	0	0	0	0	0	0	0	0	0	0	0	0	0	0	0
Idba_scaffold108975	572	0.1	0	0.15	0.05	0.222222	0.125	0.05	0.05	0.05	0.1	0.0526316	0.1	0	0.05	0	0.0526316	0	0.05	0	0.05	0	0	0.0952381	0.105263	0	0.0526316	0.125	0	0.1	0	0.125
Idba_scaffold108979	1314	0	0.1	0.05	0	0.111111	0.0625	0	0.05	0	0	0	0	0	0.05	0.05	0	0	0	0	0	0	0	0	0	0	0	0	0	0	0	0
Idba_scaffold108980	143	0	0	0	0	0.111111	0	0	0	0	0	0	0	0	0	0	0	0	0	0	0	0	0	0	0	0	0	0	0	0	0	0
Idba_scaffold10901	4844	0	0	0	0	0.111111	0	0	0	0	0	0.0526316	0	0	0	0.1	0	0	0.05	0	0	0	0	0	0	0	0	0	0	0	0	0.25
Idba_scaffold10901	10020	0	0	0	0	0.111111	0	0	0	0	0	0	0	0	0	0	0	0	0.05	0	0	0	0	0	0	0	0	0	0	0	0	0.0625
Idba_scaffold109010	1659	0	0	0	0	0.111111	0	0	0	0	0	0	0	0	0	0	0	0	0	0	0	0	0	0	0	0	0	0	0	0	0	0
Idba_scaffold109026	403	0	0	0	0	0	0	0	0	0	0	0	0	0	0	0	0	0	0	0	0	0	0	0	0	0	0	0	0	0	0	0
Idba_scaffold109032	3546	0.05	0	0	0	0.111111	0	0	0	0.15	0	0	0.05	0.05	0	0.05	0	0	0	0	0.05	0	0.05	0	0	0.0526316	0	0.0625	0	0.1	0.05	0
Idba_scaffold109039	2732	0	0	0	0	0.111111	0	0	0.05	0	0	0	0	0	0	0	0	0	0	0	0	0	0	0.047619	0	0	0	0	0	0	0	0
Idba_scaffold10904	14735	0	0	0	0	0.222222	0	0	0	0	0	0	0	0	0	0	0	0	0.05	0	0	0	0.05	0.047619	0	0	0.0526316	0	0	0	0	0.0625
Idba_scaffold10904	16627	0.1	0.05	0.15	0.1	0.222222	0.0625	0.2	0.2	0.1	0.15	0.210526	0.05	0.05	0.05	0.15	0.0526316	0	0.15	0.15	0.05	0.1	0	0.047619	0.157895	0.157895	0.0526316	0	0.1	0	0.1	0.4375
Idba_scaffold109054	3485	0.1	0.05	0.15	0	0.111111	0	0.05	0	0.05	0.1	0.0526316	0.05	0.05	0	0.2	0.0526316	0	0.15	0.05	0.05	0.05	0	0.0952381	0.105263	0	0	0	0.05	0	0.1	0.3125
Idba_scaffold109087	2766	0.05	0	0	0	0.111111	0.1875	0	0.05	0	0	0.0526316	0	0.05	0	0	0	0	0.1	0	0	0	0.1	0.142857	0	0	0	0.0625	0	0	0.05	0
Idba_scaffold10909	16074	0	0.05	0	0	0.111111	0	0	0	0	0	0.157895	0	0	0	0.1	0.263158	0	0.05	0	0	0.05	0.05	0.142857	0.105263	0	0	0	0	0	0	0.625
Idba_scaffold109091	3536	0	0.25	0.1	0.1	0.111111	0.1875	0.05	0	0.1	0.1	0.157895	0.05	0.25	0	0.1	0.0526316	0	0	0.05	0.05	0	0.2	0.0952381	0.0526316	0.105263	0.105263	0	0.05	0.1	0.15	0.0625
Idba_scaffold1091	42497	0	0	0	0	0.111111	0	0	0	0	0	0	0	0.05	0	0	0	0	0	0	0	0	0	0	0	0	0	0.0625	0	0	0	0
Idba_scaffold109111	930	0	0.05	0	0.05	0.222222	0.25	0.05	0.05	0.05	0.15	0.0526316	0	0.1	0	0.05	0.263158	0.25	0.05	0.05	0.05	0.05	0	0	0	0.0526316	0	0	0.05	0	0.15	0.125
Idba_scaffold109115	1637	0	0	0	0	0	0	0	0	0	0.05	0	0	0	0	0	0	0	0	0	0	0	0	0	0	0.0526316	0	0	0	0	0	0
Idba_scaffold109117	2394	0	0	0	0	0.222222	0.0625	0.05	0	0	0.05	0.0526316	0	0	0	0.1	0.157895	0	0.05	0	0.05	0	0	0.0952381	0	0	0	0	0	0	0	0.5
Idba_scaffold10912	1194	0.2	0.15	0.05	0	0.222222	0.125	0.15	0.15	0.3	0.15	0.0526316	0.05	0.15	0.3	0.15	0.157895	0.0833333	0.3	0.1	0.05	0.2	0.4	0.0952381	0.105263	0.210526	0.157895	0.25	0.25	0.3	0.2	0.25
Idba_scaffold109127	1429	0	0	0.05	0	0.111111	0.0625	0.05	0.05	0	0	0.315789	0	0	0	0.15	0.315789	0	0.1	0.05	0	0.05	0	0.142857	0	0	0	0	0.1	0	0	0.6875
Idba_scaffold109145	2617	0	0	0	0	0.111111	0	0	0	0	0	0	0	0	0	0	0	0	0	0	0	0	0	0	0	0	0	0	0	0	0	0
Idba_scaffold109147	1137	0	0	0	0	0.111111	0	0	0	0	0	0	0	0	0	0	0	0	0	0	0	0	0	0	0	0	0	0	0	0	0	0
Idba_scaffold109151	1454	0	0	0	0	0	0	0	0	0	0	0	0	0	0	0	0	0	0	0	0	0	0	0	0	0	0	0	0	0	0	0
Idba_scaffold109164	1751	0	0	0	0	0.111111	0	0	0	0	0	0	0	0	0	0	0	0	0	0	0	0	0	0	0	0	0	0	0	0	0	0
Idba_scaffold109164	2114	0	0	0	0	0.111111	0	0	0	0	0	0	0	0	0	0	0	0	0	0	0	0	0	0	0	0	0	0	0	0	0	0
Idba_scaffold109164	2204	0	0	0	0	0.111111	0	0	0	0	0	0	0	0	0	0	0	0	0	0	0	0	0	0	0	0	0	0	0	0	0	0
Idba_scaffold109164	3511	0.05	0.05	0.1	0	0.222222	0.1875	0.15	0.1	0.15	0.05	0.315789	0.05	0.05	0.05	0.1	0.263158	0	0.05	0	0.1	0.15	0	0.238095	0	0.157895	0.0526316	0	0.2	0	0.15	0.6875
Idba_scaffold109167	788	0	0.05	0	0.1	0.111111	0.0625	0	0	0	0.1	0.105263	0	0.05	0	0.05	0.105263	0.0833333	0.05	0.15	0.05	0	0	0.047619	0.105263	0.0526316	0	0.125	0.05	0.1	0.05	0.4375
Idba_scaffold109170	1109	0.05	0	0.05	0.05	0.111111	0	0.1	0	0.1	0.05	0.210526	0	0.05	0	0.1	0.210526	0	0.1	0	0.05	0	0.05	0.047619	0.105263	0.105263	0.0526316	0	0.1	0.1	0	0.5625
Idba_scaffold109176	3904	0.2	0	0.2	0.05	0.222222	0.125	0.15	0.1	0	0.25	0.157895	0.05	0.15	0	0.1	0	0.25	0.1	0.15	0.2	0	0.15	0.142857	0.210526	0.0526316	0	0	0.05	0.1	0.05	0.0625
Idba_scaffold109180	3778	0.1	0	0	0	0.111111	0.0625	0	0	0	0	0	0	0	0	0	0	0	0	0.05	0	0	0	0	0	0	0	0	0	0	0	0
Idba_scaffold109182	2556	0	0	0	0	0.111111	0	0	0	0	0	0	0	0	0	0	0	0	0	0	0	0	0	0	0	0	0	0	0	0	0	0
Idba_scaffold109182	2649	0	0	0	0	0	0	0	0	0	0	0	0	0	0	0	0	0	0	0	0	0	0	0	0	0	0	0	0	0	0	0
Idba_scaffold109184	1778	0	0	0	0	0.111111	0	0	0	0	0	0	0	0	0	0	0	0	0	0	0	0	0	0	0	0	0	0	0	0	0	0
Idba_scaffold109186	164	0.05	0.2	0.15	0.2	0.222222	0.1875	0.1	0.05	0.05	0.1	0.105263	0	0.15	0.05	0.15	0.210526	0	0.15	0.05	0.1	0.05	0.3	0.047619	0.0526316	0.0526316	0.0526316	0.0625	0.1	0	0.1	0.0625
Idba_scaffold109199	679	0	0	0	0	0.111111	0	0	0	0	0	0	0	0	0	0	0	0	0.05	0	0	0	0	0	0	0	0	0	0	0	0	0.125
Idba_scaffold1092	2503	0	0	0	0.05	0.222222	0.25	0	0.1	0	0	0.0526316	0	0.05	0	0	0	0	0.1	0.1	0	0	0.05	0	0.0526316	0	0.0526316	0	0	0.1	0	0
Idba_scaffold1092	14928	0.15	0.05	0.05	0.05	0.444444	0.125	0.1	0.2	0.35	0.1	0.210526	0.2	0.15	0.2	0.3	0.157895	0.0833333	0.2	0.25	0.4	0.1	0.2	0.285714	0.0526316	0.263158	0.315789	0.0625	0.05	0.1	0.05	0.125
Idba_scaffold10920	12885	0	0	0.1	0.05	0.111111	0.0625	0.05	0	0.05	0	0.0526316	0.15	0.2	0	0	0	0	0	0.05	0	0.1	0	0	0	0	0	0.0625	0	0	0	0.0625
Idba_scaffold109206	3469	0	0.05	0	0	0.111111	0	0	0	0	0	0.0526316	0	0	0	0	0	0	0	0	0	0	0	0	0	0	0	0	0	0	0	0
Idba_scaffold109209	199	0	0.05	0	0	0.111111	0.0625	0.1	0	0	0	0.157895	0	0	0	0.1	0.157895	0	0	0	0	0	0	0.0952381	0	0	0	0	0	0	0	0.625
Idba_scaffold109209	1365	0	0	0	0	0.111111	0.0625	0	0	0	0	0	0	0	0	0	0	0	0	0	0	0	0.1	0.047619	0	0	0.0526316	0.0625	0	0	0	0
Idba_scaffold10921	10154	0	0	0	0	0.111111	0	0	0	0	0	0	0	0	0	0	0	0	0	0	0	0	0	0	0	0	0	0	0	0	0	0
Idba_scaffold109210	781	0	0	0	0	0.111111	0	0	0	0	0	0	0	0	0	0	0	0	0	0	0	0	0	0	0	0	0	0	0	0	0	0
Idba_scaffold109221	585	0	0	0	0	0.111111	0	0	0	0	0	0.0526316	0	0	0	0.1	0	0	0	0	0	0	0	0.047619	0	0	0	0	0	0	0	0.375
Idba_scaffold109238	2157	0	0	0	0	0.111111	0	0	0	0	0	0	0	0	0	0	0	0	0	0	0	0	0	0	0	0	0	0	0	0	0	0
Idba_scaffold10925	9339	0	0.05	0	0	0.111111	0	0.05	0	0.05	0	0.263158	0	0	0	0.1	0.210526	0	0.05	0.1	0	0.05	0.05	0.142857	0.105263	0	0	0	0	0	0	0.6875
Idba_scaffold109272	2628	0.15	0.2	0.25	0.05	0.333333	0.25	0.1	0.2	0.15	0.1	0.105263	0.15	0.1	0.1	0.15	0.157895	0	0.15	0.1	0.1	0.05	0.15	0.142857	0.263158	0	0.0526316	0.125	0.15	0.1	0.35	0.1875
Idba_scaffold109274	1927	0.1	0.1	0.1	0.1	0.222222	0.125	0.1	0.1	0.1	0.05	0.157895	0.1	0.05	0	0.15	0.105263	0	0.15	0.1	0.15	0.15	0.2	0.0952381	0.0526316	0	0.0526316	0	0.15	0	0.15	0.5
Idba_scaffold109274	3113	0	0.05	0	0	0.111111	0	0.05	0	0	0	0.105263	0	0	0	0.1	0.105263	0	0.05	0	0	0	0.05	0.142857	0.0526316	0	0	0	0	0	0	0.5625
Idba_scaffold109289	2450	0.15	0.15	0.2	0.15	0.222222	0.3125	0.15	0.2	0.25	0.2	0.315789	0.45	0.2	0.2	0.1	0.315789	0.0833333	0.3	0.2	0.15	0.2	0.35	0.285714	0.210526	0.157895	0.210526	0.125	0.1	0.1	0.2	0.0625
Idba_scaffold109292	1491	0	0	0	0	0.111111	0	0	0	0	0	0.0526316	0	0	0	0.05	0	0	0.05	0	0	0	0	0	0	0	0	0	0	0	0	0.125
Idba_scaffold109296	3034	0	0	0	0	0.111111	0	0	0	0	0	0	0.05	0	0	0	0	0	0	0	0	0	0	0	0	0	0	0	0	0	0	0
Idba_scaffold109316	2262	0.15	0.15	0.1	0.35	0.444444	0.3125	0.05	0.35	0.25	0.2	0.157895	0	0.2	0.05	0.3	0.0526316	0.25	0.15	0.2	0.15	0.1	0.15	0.142857	0.157895	0.105263	0.263158	0.4375	0.1	0	0.05	0.125
Idba_scaffold10932	5338	0	0	0	0	0.111111	0	0	0	0	0	0	0	0	0	0	0	0	0	0	0	0	0	0	0	0	0	0	0	0	0	0
Idba_scaffold10932	12448	0	0	0	0	0.111111	0	0	0	0	0	0	0	0	0	0	0	0	0	0	0	0	0	0	0	0	0	0	0	0	0	0
Idba_scaffold10932	13450	0.05	0	0	0	0.111111	0.0625	0	0	0	0	0	0	0	0	0	0	0	0	0	0	0	0	0	0	0	0	0	0	0	0	0
Idba_scaffold10932	16689	0.05	0.05	0.05	0.1	0.222222	0	0	0	0.1	0.15	0.0526316	0	0	0	0	0	0.0833333	0.15	0.25	0.05	0	0.05	0.047619	0.0526316	0	0.105263	0.0625	0	0	0.15	0
Idba_scaffold109331	283	0	0	0	0	0.111111	0	0	0	0	0	0	0	0	0	0	0	0	0	0	0	0	0	0	0	0	0	0	0	0	0	0
Idba_scaffold109332	1812	0	0	0	0	0.111111	0.0625	0	0	0	0	0	0	0	0	0	0.105263	0.0833333	0	0	0.05	0	0	0	0	0	0	0	0	0	0	0
Idba_scaffold109335	476	0	0.05	0	0	0.111111	0.0625	0.05	0	0	0	0.263158	0	0	0	0.1	0.157895	0	0.05	0	0	0.05	0	0.142857	0	0	0	0	0.05	0	0	0.5625
Idba_scaffold109358	645	0	0	0	0	0.111111	0	0	0	0	0	0	0	0	0	0	0	0	0	0	0	0	0	0	0	0	0	0	0	0	0	0
Idba_scaffold10938	7431	0	0	0	0	0.111111	0	0	0	0	0	0	0	0	0	0.1	0.0526316	0	0.05	0	0	0.05	0	0	0	0	0	0	0	0	0	0.375
Idba_scaffold10938	7491	0	0	0	0	0.111111	0	0.05	0	0	0	0.0526316	0	0	0	0.1	0.157895	0	0.05	0	0	0	0	0.0952381	0	0	0	0	0	0	0	0.4375
Idba_scaffold10939	2102	0.05	0.05	0.15	0	0.222222	0.0625	0.05	0.1	0.05	0	0.473684	0	0	0	0.15	0.473684	0	0.2	0	0	0.05	0.05	0.0952381	0.105263	0.0526316	0	0	0.2	0.1	0	0.75
Idba_scaffold109405	2280	0	0	0	0	0.111111	0	0	0	0	0	0	0	0	0	0	0	0	0	0	0	0	0	0	0	0	0	0	0	0	0	0
Idba_scaffold109405	3890	0	0	0	0	0.111111	0	0	0	0	0	0	0	0	0	0	0	0	0	0	0	0	0	0	0	0	0	0	0	0	0	0
Idba_scaffold109415	2420	0	0	0	0	0.111111	0	0	0	0	0	0.0526316	0	0	0	0.05	0	0	0	0	0	0	0	0	0	0	0	0	0	0	0	0.375
Idba_scaffold109418	875	0	0	0	0	0.111111	0	0	0	0	0	0	0	0	0	0	0	0	0	0	0	0	0	0	0	0	0	0	0	0	0	0
Idba_scaffold109439	468	0	0	0	0	0.111111	0	0	0	0	0	0.0526316	0	0	0	0	0	0	0	0	0	0	0	0	0	0	0	0	0	0	0	0.1875
Idba_scaffold109445	2656	0.1	0.1	0.2	0.15	0.111111	0.1875	0	0.15	0.15	0.25	0.105263	0.15	0	0	0	0.210526	0	0.05	0.15	0.1	0	0	0.047619	0.157895	0.157895	0.0526316	0.125	0.15	0.1	0.1	0.4375
Idba_scaffold109454	3872	0.1	0.2	0	0.1	0.111111	0	0	0	0.15	0	0.210526	0.05	0.05	0.05	0.05	0	0.25	0.05	0	0.05	0	0.05	0	0.105263	0.105263	0.0526316	0	0.15	0.1	0.05	0.1875
Idba_scaffold10946	3781	0	0	0	0	0.111111	0.125	0.1	0.05	0	0	0.315789	0	0	0.05	0.15	0.368421	0	0.05	0	0	0.05	0	0.238095	0.105263	0	0	0	0.1	0.1	0	0.5625
Idba_scaffold10946	11267	0	0	0	0	0.111111	0	0	0	0	0	0	0	0	0	0.05	0	0	0	0	0.05	0	0	0	0	0	0	0	0	0	0	0
Idba_scaffold10946	14566	0	0.05	0.05	0	0.111111	0.0625	0.1	0.1	0	0	0.0526316	0	0	0	0.1	0.157895	0	0.05	0	0.05	0	0.05	0.142857	0	0	0.0526316	0	0	0	0	0.5
Idba_scaffold10946	16311	0	0	0.05	0	0.111111	0.0625	0.05	0	0	0.05	0.157895	0.1	0	0	0	0	0	0	0.05	0	0	0	0	0	0	0	0	0.05	0	0.1	0.1875
Idba_scaffold109477	3663	0	0	0	0	0.333333	0	0	0	0	0	0	0	0.05	0	0	0	0	0.1	0.05	0	0	0	0.047619	0	0	0.0526316	0	0	0	0	0.1875
Idba_scaffold109482	1350	0.1	0.15	0.05	0.15	0.111111	0.1875	0.1	0.15	0.1	0.15	0.105263	0.1	0.1	0.1	0.1	0.210526	0.25	0.1	0	0.1	0.15	0.1	0.285714	0.368421	0.210526	0.105263	0.0625	0.05	0.4	0.25	0.625
Idba_scaffold109504	416	0	0	0	0	0.111111	0	0	0	0	0	0.0526316	0	0	0	0.1	0	0	0.05	0	0	0	0	0	0	0	0	0	0	0	0	0.0625
Idba_scaffold10951	5232	0.05	0.05	0.05	0.05	0.222222	0.1875	0	0	0.2	0.15	0.0526316	0.15	0	0	0.1	0.210526	0	0	0.1	0.1	0.05	0.05	0.0952381	0	0	0.105263	0	0	0	0.1	0
Idba_scaffold10954	1390	0	0	0	0	0.111111	0	0	0	0	0	0.0526316	0	0	0	0.05	0	0	0.05	0.05	0	0	0	0.047619	0	0	0	0	0	0	0	0.375
Idba_scaffold10954	15331	0	0	0	0.05	0.111111	0	0	0	0.05	0	0	0	0	0	0	0	0	0.05	0.05	0.05	0	0	0	0	0	0	0	0	0.1	0	0
Idba_scaffold109546	692	0	0	0	0	0.111111	0	0	0	0	0	0.0526316	0	0	0	0.1	0.105263	0	0.05	0	0	0	0	0.047619	0	0	0	0	0	0	0	0.375
Idba_scaffold109548	2048	0	0.05	0	0	0.111111	0	0	0.05	0	0	0.263158	0	0	0	0.1	0.263158	0	0.05	0	0.05	0	0.1	0.142857	0.105263	0	0	0	0	0	0	0.8125
Idba_scaffold109569	1929	0	0	0	0	0.111111	0	0	0	0.05	0.05	0	0	0	0	0	0	0	0	0	0	0	0	0	0	0	0	0	0	0	0	0
Idba_scaffold10959	3416	0.05	0	0	0.05	0.111111	0.0625	0.05	0	0	0	0.0526316	0	0	0	0.1	0.105263	0	0.1	0	0	0	0	0	0	0	0	0	0	0	0	0.5
Idba_scaffold10959	7961	0	0	0	0	0.111111	0	0	0	0	0	0	0	0	0	0	0	0	0	0	0	0	0	0	0	0	0	0	0	0	0	0
Idba_scaffold10959	8546	0	0	0	0	0.111111	0	0.05	0	0	0	0.157895	0	0	0	0.1	0.157895	0	0.05	0	0	0	0.05	0.0952381	0	0	0	0	0	0	0	0.4375
Idba_scaffold109591	1068	0	0	0.05	0	0.222222	0	0.05	0	0	0	0	0	0	0.1	0.1	0.0526316	0	0.15	0.05	0.2	0	0	0.047619	0	0	0	0	0	0	0	0.3125
Idba_scaffold1096	19237	0	0	0	0	0.111111	0	0	0	0	0	0	0	0	0.05	0	0	0	0	0	0	0	0	0	0	0	0	0	0	0	0	0
Idba_scaffold1096	21059	0	0	0	0	0	0	0	0	0	0	0	0	0	0	0	0	0	0	0	0	0	0	0	0	0	0	0	0	0	0	0
Idba_scaffold1096	21824	0	0.1	0	0.05	0.222222	0	0	0.1	0.15	0.1	0	0	0	0	0	0	0	0	0.05	0.05	0	0.05	0.047619	0.157895	0.0526316	0.105263	0	0	0	0	0
Idba_scaffold1096	28093	0	0	0	0	0.111111	0	0	0	0	0	0	0	0	0	0	0	0	0.05	0	0	0	0	0	0	0	0	0	0	0	0	0.0625
Idba_scaffold1096	31883	0	0	0	0	0.111111	0	0	0	0	0	0.0526316	0	0	0	0.1	0	0	0.05	0	0	0	0	0	0	0	0	0	0	0	0	0.25
Idba_scaffold1096	34194	0	0	0	0	0.111111	0	0	0	0	0	0	0	0	0	0	0	0	0	0	0	0	0	0	0	0	0	0	0	0	0	0
Idba_scaffold1096	44938	0	0	0	0	0.111111	0	0	0	0	0	0	0	0	0	0	0	0	0	0	0.05	0	0	0	0	0	0	0	0	0	0	0.0625
Idba_scaffold1096	46151	0	0	0.05	0	0	0	0.05	0.05	0	0.05	0	0	0	0	0.05	0	0.0833333	0.05	0.2	0.05	0	0	0.0952381	0.0526316	0	0.0526316	0	0	0.2	0.15	0
Idba_scaffold10962	3074	0	0	0	0	0.111111	0	0.1	0	0	0	0.368421	0	0	0	0.1	0.210526	0	0.1	0	0	0	0.05	0.0952381	0.0526316	0	0	0	0	0.1	0	0.625
Idba_scaffold10962	14676	0	0	0	0	0.111111	0	0	0.05	0	0	0	0	0	0.05	0	0	0	0	0	0	0	0	0	0	0	0	0	0	0	0	0
Idba_scaffold109637	2126	0	0	0.05	0	0.333333	0	0	0	0	0	0	0	0	0	0	0	0	0	0	0	0.05	0.1	0.0952381	0.0526316	0	0.0526316	0	0	0.2	0	0.0625
Idba_scaffold109641	3062	0	0	0	0	0.111111	0	0	0	0	0	0	0	0	0	0	0	0	0	0.05	0	0	0	0	0	0	0	0	0	0	0	0
Idba_scaffold109645	2256	0	0	0	0	0.222222	0	0.05	0	0	0	0.0526316	0	0	0	0.1	0.210526	0	0.05	0	0	0	0	0.0952381	0.0526316	0	0	0	0	0	0	0.5
Idba_scaffold109648	3302	0	0	0	0	0	0	0	0	0	0	0	0	0	0	0	0	0	0	0	0	0	0	0	0	0	0	0	0	0	0	0
Idba_scaffold109648	3421	0	0	0	0	0	0	0	0.05	0	0	0.0526316	0	0	0	0.1	0.0526316	0	0	0	0	0	0	0.047619	0	0	0	0	0	0	0	0.375
Idba_scaffold10965	322	0	0.05	0.05	0	0.111111	0	0.05	0	0	0	0	0	0	0	0	0	0	0.05	0.05	0	0	0	0	0	0	0.0526316	0.0625	0	0	0	0
Idba_scaffold109653	2463	0	0.05	0	0	0.111111	0	0.05	0.05	0	0	0.105263	0	0	0	0.1	0.157895	0	0.05	0	0	0	0.05	0.047619	0	0	0	0	0	0	0	0.625
Idba_scaffold109658	2834	0	0	0	0	0.111111	0	0	0	0	0	0	0	0	0	0	0	0	0.05	0	0	0	0	0.047619	0	0	0	0	0	0	0	0
Idba_scaffold109670	292	0	0	0	0	0.111111	0	0	0	0	0	0.0526316	0	0	0	0.05	0	0	0	0	0	0	0	0	0	0	0	0	0	0	0	0.125
Idba_scaffold109682	190	0.1	0.1	0.3	0.05	0.444444	0.25	0.15	0.15	0.1	0	0.368421	0	0	0.15	0.2	0.368421	0	0.2	0.1	0.25	0.15	0.05	0.190476	0.105263	0.157895	0.157895	0	0.15	0.3	0.2	0.5
Idba_scaffold109694	793	0	0.15	0.1	0.05	0.111111	0.125	0.1	0.05	0	0.05	0.421053	0.1	0.1	0.05	0.3	0.473684	0	0.45	0.25	0.2	0.15	0.15	0.380952	0.0526316	0.0526316	0.105263	0.0625	0.15	0	0.05	0.6875
Idba_scaffold109695	1138	0	0	0	0	0.111111	0.0625	0.05	0	0	0	0	0.05	0	0.05	0	0	0.0833333	0	0	0.05	0	0	0	0	0	0	0	0	0	0.05	0
Idba_scaffold109696	1739	0	0.05	0	0	0.111111	0	0.1	0	0	0	0	0	0	0	0	0	0	0	0	0	0	0.05	0.0952381	0.0526316	0	0	0	0	0	0	0.0625
Idba_scaffold1097	34251	0	0	0	0	0.111111	0	0.05	0	0	0	0.0526316	0	0	0	0.05	0.263158	0	0	0	0	0	0	0.0952381	0.0526316	0	0	0	0	0	0	0.5
Idba_scaffold1097	40313	0	0	0	0	0.111111	0	0	0	0	0	0	0	0	0	0	0	0	0	0	0	0	0	0.047619	0	0	0	0	0	0	0	0
Idba_scaffold109700	333	0	0	0	0	0.111111	0	0	0	0	0	0	0	0	0	0	0	0	0.05	0	0	0	0	0	0	0	0	0	0	0	0	0
Idba_scaffold109723	2605	0	0.05	0.2	0.05	0.222222	0.1875	0.1	0	0.05	0	0	0.1	0.05	0.05	0.1	0.263158	0	0.05	0.05	0.3	0	0	0	0.210526	0.210526	0.0526316	0.0625	0	0.1	0.05	0.125
Idba_scaffold109730	3553	0.05	0.1	0.3	0	0.222222	0.375	0.25	0	0.25	0.05	0.0526316	0.05	0	0.1	0.2	0.315789	0	0.1	0.05	0	0.05	0.25	0.380952	0.210526	0.210526	0.157895	0	0.2	0.1	0	0.375
Idba_scaffold109731	2026	0	0	0.05	0	0.222222	0.125	0.05	0.05	0	0	0	0	0	0	0.1	0.105263	0.166667	0	0	0.05	0	0.1	0.0952381	0.0526316	0.0526316	0	0.0625	0	0.1	0.05	0
Idba_scaffold109768	1664	0	0	0	0	0.111111	0	0.05	0	0	0	0.0526316	0.05	0	0	0.15	0.210526	0	0	0	0	0	0.05	0.047619	0	0	0	0	0	0	0	0.625
Idba_scaffold109785	524	0	0	0	0	0.111111	0	0	0	0	0	0	0	0	0	0.05	0.0526316	0	0.05	0	0	0	0	0.047619	0	0	0	0	0	0	0	0.25
Idba_scaffold109795	2190	0	0.1	0.15	0	0.222222	0	0.15	0	0.15	0.05	0.105263	0	0.1	0.25	0.15	0.368421	0	0.15	0.05	0	0	0.1	0.142857	0.157895	0.263158	0.157895	0.125	0.1	0	0.15	0.5
Idba_scaffold109804	3024	0.05	0.05	0.05	0.05	0.111111	0	0	0.1	0	0.05	0.105263	0.05	0.05	0	0.05	0.105263	0.0833333	0	0	0.05	0.1	0	0.0952381	0.105263	0	0	0	0	0	0.1	0
Idba_scaffold109829	1967	0	0	0	0.05	0.111111	0	0	0	0.1	0	0	0	0	0	0.05	0.210526	0	0.05	0	0.05	0.1	0	0.047619	0.105263	0.0526316	0.210526	0.0625	0	0.1	0	0.1875
Idba_scaffold109829	3674	0.1	0	0	0.1	0.222222	0.0625	0	0.1	0.2	0.05	0	0.05	0	0	0.15	0	0	0.1	0.2	0	0.1	0.05	0.142857	0.157895	0	0	0.1875	0	0	0.2	0
Idba_scaffold10983	16338	0	0	0	0	0.111111	0	0	0	0	0	0	0	0	0	0	0	0	0	0	0	0	0	0	0	0	0	0	0	0	0	0
Idba_scaffold109836	908	0	0	0	0	0.222222	0	0	0	0	0	0.0526316	0	0	0	0	0	0	0.05	0	0	0	0	0	0	0	0.0526316	0	0	0	0	0.1875
Idba_scaffold109869	3894	0	0	0.1	0	0.111111	0	0	0	0	0.1	0	0.05	0.1	0.05	0.05	0	0	0.1	0.05	0	0.05	0	0	0.0526316	0.105263	0	0.0625	0	0	0	0.125
Idba_scaffold10987	6684	0	0	0	0	0.111111	0	0	0	0	0	0.0526316	0	0	0	0.1	0	0	0.05	0	0	0	0	0.047619	0	0	0	0	0	0	0	0.4375
Idba_scaffold10987	6992	0	0	0	0	0.111111	0	0	0	0	0	0	0	0	0	0	0	0	0	0	0	0	0	0	0	0	0	0	0	0	0	0
Idba_scaffold10987	7366	0	0	0	0	0.111111	0	0	0	0	0	0	0	0	0	0	0	0	0	0	0	0	0	0	0	0	0	0	0	0	0	0
Idba_scaffold109878	2724	0	0.05	0.05	0.05	0.222222	0	0.05	0	0.15	0	0	0.05	0.05	0.1	0.05	0.210526	0.166667	0.15	0.25	0.15	0.1	0.15	0.285714	0.210526	0.157895	0.157895	0.0625	0.25	0.1	0.1	0
Idba_scaffold10988	16740	0	0	0	0	0.111111	0	0	0	0	0	0	0	0	0	0	0	0	0	0	0	0	0	0	0	0	0	0	0	0	0	0
Idba_scaffold109891	3826	0	0	0	0	0.111111	0	0	0	0	0	0.0526316	0	0	0	0	0	0	0.05	0	0	0	0	0	0	0	0	0	0	0	0	0.1875
Idba_scaffold109906	1036	0	0.05	0.2	0.15	0.111111	0.125	0.1	0	0.15	0	0	0	0	0.05	0.2	0.210526	0	0.15	0.3	0.1	0.05	0.05	0.238095	0.0526316	0.210526	0.105263	0	0.1	0.1	0	0.125
Idba_scaffold109906	2503	0	0	0	0	0	0	0	0	0	0	0	0	0	0	0	0	0	0	0	0	0	0	0	0	0	0	0	0	0	0	0
Idba_scaffold109918	1720	0	0	0	0	0.111111	0	0	0	0	0	0	0	0	0	0	0	0	0.05	0	0	0	0	0.047619	0	0	0	0	0	0	0	0.125
Idba_scaffold109918	3885	0	0	0	0	0	0	0	0	0	0	0	0	0	0	0	0	0	0	0	0	0	0	0	0	0	0	0	0	0	0	0
Idba_scaffold109951	1081	0	0	0.1	0.05	0.111111	0	0.05	0	0	0.1	0.0526316	0	0	0	0.15	0.263158	0	0.05	0	0.05	0	0	0.047619	0	0	0	0	0	0.1	0.05	0.625
Idba_scaffold109953	3108	0	0.05	0	0	0.111111	0	0.05	0	0	0.05	0	0	0	0	0	0	0	0	0.05	0	0	0	0	0	0	0	0	0	0	0	0
Idba_scaffold109973	46	0	0	0	0	0.111111	0	0.05	0	0	0	0.0526316	0	0	0	0.05	0.0526316	0	0.05	0	0	0	0	0	0	0	0	0	0	0	0	0.5
Idba_scaffold109974	3629	0.05	0.05	0	0	0.111111	0	0	0	0	0	0	0	0	0	0	0	0	0	0	0.05	0	0.05	0	0	0.0526316	0	0.0625	0	0	0	0
Idba_scaffold10998	1410	0.05	0.1	0.1	0	0.333333	0.0625	0.2	0.05	0.05	0	0.526316	0	0	0.05	0.3	0.578947	0	0.25	0.05	0	0	0.15	0.238095	0.105263	0.210526	0	0	0.25	0.1	0	0.75
Idba_scaffold109982	1151	0	0	0	0	0.111111	0	0	0	0	0	0	0	0	0	0	0	0	0	0	0	0	0	0	0	0	0	0	0	0	0	0
Idba_scaffold109984	600	0	0	0	0	0.111111	0	0	0	0	0	0	0	0	0	0	0	0	0	0	0	0	0	0	0	0	0	0	0	0	0	0
Idba_scaffold109998	2266	0	0	0	0.05	0.111111	0	0	0	0	0.05	0.0526316	0.05	0.05	0	0.15	0.0526316	0	0.05	0.05	0.05	0	0.05	0.0952381	0	0	0	0	0.05	0.1	0.05	0.125
Idba_scaffold110015	3656	0	0	0	0	0.111111	0	0	0	0	0	0	0	0	0	0	0	0	0	0	0	0	0	0	0	0	0	0	0	0	0	0
Idba_scaffold110027	938	0	0.05	0.05	0.05	0.111111	0	0	0	0	0	0	0	0	0	0.05	0	0	0.05	0	0	0	0	0	0	0.0526316	0.0526316	0	0	0	0	0
Idba_scaffold11004	8738	0.05	0.15	0.1	0.1	0.222222	0	0.05	0.1	0.05	0.1	0.0526316	0.2	0.05	0.2	0.2	0.0526316	0.0833333	0.1	0.25	0.15	0.05	0.05	0.142857	0	0.210526	0.210526	0.125	0.1	0	0.05	0.125
Idba_scaffold110055	439	0	0	0	0	0.111111	0.125	0.05	0.05	0.05	0	0.421053	0	0	0.05	0.15	0.368421	0	0.1	0	0	0.05	0.05	0.190476	0.105263	0.0526316	0	0	0.2	0	0	0.75
Idba_scaffold110068	3722	0.1	0.05	0.35	0.1	0.333333	0.25	0.1	0.1	0.05	0.05	0.421053	0	0	0.1	0.15	0.473684	0	0.1	0	0.05	0.1	0.05	0.238095	0.105263	0	0.0526316	0.0625	0.4	0.2	0.05	0.875
Idba_scaffold110079	3052	0.1	0.1	0.1	0	0.444444	0.25	0.15	0.1	0.05	0	0.526316	0	0	0.15	0.1	0.473684	0	0.15	0.15	0	0	0.05	0.285714	0.157895	0	0.0526316	0	0.3	0.3	0	0.875
Idba_scaffold110083	3593	0.05	0.05	0	0	0.111111	0.0625	0.05	0	0	0.05	0	0	0.1	0.05	0.05	0	0	0	0.2	0	0	0.1	0.238095	0.105263	0	0	0.0625	0	0	0.05	0
Idba_scaffold11010	1126	0	0.05	0	0.05	0	0	0	0	0.05	0	0	0	0	0	0	0	0	0	0	0	0	0	0	0	0	0	0.0625	0.05	0	0	0
Idba_scaffold110100	3273	0	0	0	0	0	0	0	0	0	0	0	0	0	0	0	0	0	0	0	0	0	0	0	0	0	0	0	0	0	0	0
Idba_scaffold110106	2266	0.05	0	0	0	0	0	0	0	0	0	0	0.05	0	0	0	0	0	0.05	0	0	0	0	0	0	0.105263	0	0	0.05	0	0	0.0625
Idba_scaffold110114	3694	0.1	0.05	0	0	0	0	0	0.1	0.1	0	0.105263	0.05	0	0	0.1	0	0	0.15	0.05	0	0.05	0	0	0	0.105263	0	0	0	0	0.05	0.5
Idba_scaffold11012	14943	0	0	0	0	0.111111	0	0	0	0	0	0	0	0	0	0	0	0	0	0	0	0	0	0	0	0	0	0	0	0	0	0
Idba_scaffold110122	1450	0	0	0	0	0.111111	0	0	0	0	0	0	0	0	0	0	0	0	0	0	0	0	0	0	0	0	0	0	0	0	0	0
Idba_scaffold11013	4101	0	0	0	0	0.111111	0	0	0	0	0	0	0	0	0	0	0	0	0	0	0	0	0	0	0	0	0	0	0	0	0	0
Idba_scaffold11013	10862	0	0	0	0	0.111111	0	0	0	0	0	0	0	0	0	0	0	0	0	0	0	0	0	0	0	0	0	0	0	0	0	0
Idba_scaffold11013	11186	0	0	0	0	0.111111	0	0	0	0	0	0	0	0	0	0	0	0	0	0	0	0	0	0	0	0	0	0	0	0	0	0
Idba_scaffold11013	12980	0	0	0	0	0.111111	0	0	0	0	0	0	0	0	0	0	0	0	0	0	0	0	0	0	0	0	0	0	0	0	0	0
Idba_scaffold110146	3432	0	0	0	0	0.111111	0	0	0	0	0	0	0	0	0	0	0	0	0	0	0	0	0	0	0	0	0	0	0	0	0	0
Idba_scaffold110153	2762	0	0.1	0	0	0.222222	0.0625	0.05	0	0	0	0	0.05	0	0	0	0	0	0	0	0	0	0.05	0	0	0	0	0	0	0.3	0.05	0
Idba_scaffold110159	3538	0.05	0.2	0.05	0	0.333333	0	0.05	0.2	0.05	0.1	0.105263	0.1	0.15	0.2	0.25	0.210526	0.25	0.1	0.15	0.1	0.05	0.1	0.047619	0.157895	0.105263	0.0526316	0.125	0.1	0.1	0.1	0.5
Idba_scaffold11016	4180	0	0.05	0.05	0	0.111111	0	0.1	0.05	0.05	0	0	0	0	0	0	0	0.0833333	0.05	0.05	0.15	0	0.05	0	0	0.0526316	0	0.0625	0.05	0	0.1	0.0625
Idba_scaffold110164	1366	0	0	0	0	0.111111	0	0	0	0	0	0	0	0	0	0	0	0	0	0	0	0	0	0	0	0	0	0	0	0	0	0.125
Idba_scaffold110178	1213	0	0	0	0	0.222222	0	0	0	0	0	0	0	0.05	0	0	0	0	0	0	0	0	0	0	0	0.0526316	0	0.0625	0	0	0	0
Idba_scaffold110186	1618	0.1	0.2	0.2	0.1	0.444444	0.125	0.1	0.1	0.1	0.15	0.631579	0.05	0.15	0.1	0.1	0.473684	0	0.2	0.1	0.1	0.1	0.2	0.285714	0.263158	0.210526	0.0526316	0.0625	0.3	0	0	0.75
Idba_scaffold110187	3323	0	0.1	0	0	0.111111	0	0	0	0.05	0	0	0	0	0	0	0	0	0	0	0	0	0	0	0	0	0	0	0	0	0	0
Idba_scaffold110188	166	0	0	0	0	0.111111	0	0	0	0	0	0	0	0	0	0	0	0	0	0	0	0	0	0	0	0	0	0	0	0	0	0.125
Idba_scaffold11020	6833	0	0	0	0	0.111111	0	0	0	0	0	0.0526316	0	0	0	0	0	0	0.05	0	0	0	0	0	0	0	0	0	0	0	0	0.1875
Idba_scaffold110204	2852	0.05	0.1	0.05	0.05	0.444444	0.0625	0.05	0.05	0.05	0.05	0.0526316	0.15	0	0.05	0.15	0	0	0	0.15	0.1	0.05	0.05	0.047619	0	0.0526316	0.0526316	0	0.1	0	0.05	0.4375
Idba_scaffold11021	14329	0	0	0	0	0.111111	0	0	0	0	0	0	0	0	0	0.05	0	0	0	0	0	0	0	0	0	0	0	0	0	0	0	0.1875
Idba_scaffold110213	3794	0.05	0.05	0.05	0	0.111111	0	0	0.1	0	0.05	0.105263	0.05	0.15	0.05	0.1	0.105263	0.0833333	0.05	0.05	0.1	0.05	0	0.142857	0.0526316	0.0526316	0.105263	0.125	0.1	0	0.1	0.1875
Idba_scaffold11022	1967	0	0	0	0	0	0	0	0	0	0	0	0	0	0	0	0	0	0	0	0	0	0	0	0	0	0	0	0	0	0	0
Idba_scaffold11022	7455	0.1	0.15	0.2	0	0.222222	0.0625	0.05	0.1	0.3	0.3	0.105263	0.15	0.1	0.1	0.25	0.210526	0.0833333	0.2	0.2	0.25	0.15	0.15	0	0.157895	0.210526	0.210526	0.125	0.25	0.1	0.25	0.25
Idba_scaffold110234	1752	0.05	0	0	0	0.111111	0	0	0	0	0	0.0526316	0.05	0.05	0	0.1	0.0526316	0	0	0	0.1	0.05	0.1	0.0952381	0	0	0	0.0625	0	0	0	0.375
Idba_scaffold11024	15015	0	0	0	0	0.111111	0	0	0	0	0	0	0	0	0	0	0	0	0	0	0	0	0	0	0	0	0	0	0	0	0	0
Idba_scaffold110255	1495	0	0	0	0	0	0	0	0	0	0	0	0	0	0	0	0	0	0.05	0	0	0	0	0.047619	0	0	0	0	0	0	0	0.125
Idba_scaffold11026	7807	0	0	0	0	0.111111	0	0	0	0	0	0	0	0	0	0	0	0	0	0	0	0	0	0	0	0	0	0	0	0	0	0
Idba_scaffold11027	3985	0	0	0	0	0.111111	0.125	0.05	0	0.05	0.05	0.0526316	0	0	0.15	0.05	0	0	0.05	0	0.05	0	0.1	0.0952381	0.0526316	0	0	0	0	0	0	0.1875
Idba_scaffold110270	1084	0	0.1	0.2	0	0.333333	0.0625	0.1	0.15	0.1	0.05	0.473684	0	0.05	0.05	0.15	0.368421	0	0.15	0.05	0	0	0.1	0.190476	0.105263	0.105263	0.105263	0	0.35	0.2	0	0.6875
Idba_scaffold110293	2318	0	0	0	0	0.111111	0	0.05	0	0	0	0.157895	0	0	0	0.1	0.210526	0	0.05	0	0	0	0	0.190476	0	0	0	0	0	0	0	0.5625
Idba_scaffold110296	2921	0	0.05	0.15	0.05	0.111111	0.0625	0.2	0	0.2	0.1	0.263158	0.15	0.05	0.1	0.35	0.315789	0.0833333	0.2	0.05	0.05	0.05	0	0.142857	0.105263	0.157895	0.0526316	0.125	0.2	0.1	0	0.5625
Idba_scaffold110297	3812	0	0	0	0	0.111111	0	0.05	0	0	0	0	0	0	0	0	0	0	0	0	0	0	0	0.047619	0	0	0	0.0625	0	0	0	0.0625
Idba_scaffold1103	11251	0	0	0	0	0.111111	0	0	0	0	0	0	0	0	0	0	0	0	0	0	0	0	0	0	0	0	0.0526316	0	0	0	0	0
Idba_scaffold1103	11397	0	0	0	0	0	0	0	0	0	0	0	0	0	0	0	0	0	0	0	0	0	0	0	0	0	0	0	0	0	0	0
Idba_scaffold1103	23429	0	0	0	0	0.111111	0	0	0	0	0	0	0	0	0	0	0	0	0	0	0	0	0	0	0	0	0	0	0	0	0	0
Idba_scaffold1103	25729	0	0	0	0	0.111111	0	0	0	0	0	0	0	0	0	0	0	0	0.05	0	0	0	0	0	0	0	0	0	0	0	0	0.0625
Idba_scaffold1103	26429	0	0.05	0	0	0.111111	0	0	0	0	0	0.0526316	0	0	0	0	0	0	0.05	0.15	0	0	0.1	0	0	0	0	0	0	0	0.05	0
Idba_scaffold1103	29893	0.05	0.1	0.25	0	0.222222	0.375	0.15	0.2	0.05	0.1	0.473684	0	0	0.15	0.2	0.526316	0	0.2	0.05	0	0.1	0.1	0.285714	0.105263	0	0.0526316	0	0.5	0.2	0	0.9375
Idba_scaffold1103	37688	0	0	0	0	0.111111	0	0	0	0	0	0	0	0	0	0	0	0	0	0	0	0	0	0	0	0	0	0	0	0	0	0
Idba_scaffold110308	3831	0	0	0	0	0.111111	0	0	0	0	0	0	0	0	0	0	0	0	0	0	0	0	0	0	0	0	0	0	0	0	0	0.0625
Idba_scaffold110312	524	0	0	0.05	0.1	0.777778	0.125	0.1	0.15	0.05	0.2	0.105263	0.2	0	0.05	0.05	0.105263	0	0.25	0.2	0.05	0.2	0.05	0.0952381	0.157895	0	0	0	0.05	0.2	0.1	0
Idba_scaffold110314	2895	0	0.05	0.05	0	0.111111	0	0	0	0	0	0	0	0	0	0	0	0	0	0	0	0	0	0	0	0	0	0	0.05	0	0.05	0
Idba_scaffold110316	2469	0	0.15	0.05	0.05	0.111111	0	0.05	0	0	0	0	0	0	0	0.05	0.105263	0.416667	0.1	0.1	0	0.15	0	0	0	0	0	0	0	0	0	0.25
Idba_scaffold11032	4603	0	0	0	0	0.111111	0	0	0	0	0	0	0	0	0	0	0	0	0	0	0	0	0	0	0	0	0	0	0	0	0	0
Idba_scaffold11032	5389	0.05	0.05	0	0.1	0.111111	0.1875	0.05	0.1	0.2	0.1	0.0526316	0.15	0.1	0.05	0.05	0	0	0.05	0.1	0	0.05	0.2	0.142857	0.157895	0	0.263158	0	0	0	0.25	0
Idba_scaffold110339	1128	0	0.05	0.05	0	0.222222	0.0625	0.1	0	0.05	0	0.157895	0	0.05	0.05	0.15	0.157895	0	0.1	0.1	0.05	0.05	0.1	0.047619	0.105263	0.0526316	0.0526316	0	0.15	0.1	0	0.625
Idba_scaffold11035	9529	0	0	0	0	0.111111	0	0	0	0	0	0	0	0	0	0	0	0	0	0	0	0	0	0	0	0	0	0	0	0	0	0
Idba_scaffold110355	861	0	0	0	0	0.111111	0	0.05	0.05	0.05	0	0.105263	0	0	0	0.1	0.210526	0	0.05	0	0	0.15	0.05	0.190476	0	0	0.0526316	0	0.05	0	0.15	0.5
Idba_scaffold11038	9032	0	0	0	0	0.111111	0.0625	0.05	0	0	0.05	0	0	0	0.05	0.05	0.0526316	0.0833333	0	0	0.05	0	0.05	0	0	0.0526316	0	0	0	0	0	0.0625
Idba_scaffold110383	1807	0	0	0	0	0.222222	0.0625	0	0	0	0.05	0	0.05	0	0	0	0	0	0	0	0	0	0	0.047619	0	0	0	0	0	0	0	0
Idba_scaffold110395	3649	0	0	0.05	0	0.111111	0	0	0	0.05	0	0	0.05	0	0	0	0	0	0	0	0	0	0.05	0	0	0	0.105263	0	0	0	0	0
Idba_scaffold110396	1020	0	0	0	0	0.111111	0	0	0	0	0	0	0	0	0	0	0	0	0	0	0	0	0	0	0	0	0	0	0	0	0	0.125
Idba_scaffold110408	1935	0	0	0	0	0.111111	0	0	0	0	0	0	0	0	0	0	0	0	0	0	0	0	0	0	0	0	0	0	0	0	0	0
Idba_scaffold110409	1924	0.1	0.2	0.05	0.1	0.222222	0.125	0.05	0.15	0.1	0.15	0.105263	0.25	0.2	0.05	0.15	0.368421	0.5	0.1	0.1	0	0.1	0.05	0	0	0.263158	0.157895	0.25	0.05	0	0.2	0
Idba_scaffold11041	9660	0.05	0	0	0.05	0.222222	0	0	0.1	0.05	0.05	0.105263	0.1	0.05	0.15	0	0	0	0.05	0.05	0.05	0	0.1	0.047619	0.105263	0.105263	0.105263	0.0625	0.05	0	0	0.0625
Idba_scaffold11041	11815	0	0	0	0	0.111111	0	0	0	0	0	0	0	0	0	0	0	0	0	0	0	0	0	0	0	0	0	0	0	0	0	0
Idba_scaffold110412	955	0.1	0.1	0.1	0.25	0.444444	0.0625	0	0.1	0.1	0.05	0.0526316	0	0	0.05	0.1	0.315789	0.0833333	0.15	0	0	0.05	0	0.0952381	0.0526316	0.0526316	0.105263	0.0625	0.05	0	0	0.125
Idba_scaffold110418	3839	0	0	0	0	0.111111	0	0	0	0	0	0	0	0	0	0	0	0	0	0	0	0	0	0	0	0	0	0	0	0	0	0
Idba_scaffold110427	2419	0	0	0.1	0	0.111111	0.125	0.05	0	0.05	0	0.0526316	0	0.05	0.1	0.1	0	0.0833333	0.05	0	0	0	0	0.142857	0	0	0	0.1875	0.1	0	0.1	0.0625
Idba_scaffold110427	2500	0	0.1	0.15	0	0.111111	0	0.05	0.05	0	0	0	0	0	0.05	0	0	0	0.05	0	0	0.1	0	0	0	0.0526316	0.105263	0	0.05	0	0.1	0.1875
Idba_scaffold11043	7414	0	0	0	0	0.111111	0	0	0	0	0	0	0	0	0	0	0	0	0	0	0	0	0	0	0	0	0	0	0	0	0	0
Idba_scaffold110431	1277	0	0	0	0	0.111111	0.0625	0	0	0	0	0	0	0.05	0	0	0	0	0	0	0	0	0	0.047619	0	0	0	0	0	0.1	0	0
Idba_scaffold110435	3768	0	0	0	0	0	0	0	0	0	0	0	0	0	0	0	0	0	0	0	0	0	0	0	0	0	0	0	0	0	0	0
Idba_scaffold11045	14240	0	0	0	0	0.222222	0	0	0	0	0	0.0526316	0	0	0	0	0	0.166667	0.05	0	0.05	0	0	0.047619	0.0526316	0	0.0526316	0	0	0	0	0.125
Idba_scaffold110450	387	0.05	0	0	0	0.111111	0.0625	0.2	0	0	0	0.105263	0	0	0	0.1	0.263158	0	0.05	0	0	0	0.05	0.0952381	0	0	0	0	0	0	0.05	0.5
Idba_scaffold110454	1210	0.05	0.1	0.15	0	0.222222	0.25	0.15	0.1	0	0.1	0.210526	0.1	0	0.1	0.1	0.421053	0	0.2	0.05	0	0	0.1	0.238095	0.105263	0.0526316	0	0	0.25	0.2	0	0.5625
Idba_scaffold110456	442	0.05	0	0.05	0	0.111111	0	0	0.05	0	0	0	0	0	0	0	0.0526316	0	0	0	0	0	0	0.047619	0.0526316	0	0	0.0625	0	0	0.05	0.0625
Idba_scaffold110473	3148	0.1	0.1	0.15	0	0.111111	0.1875	0.05	0.05	0.25	0.2	0.0526316	0	0	0	0	0	0	0	0	0	0	0	0	0	0	0	0	0.15	0.1	0.05	0
Idba_scaffold110473	3351	0	0	0	0	0.111111	0	0	0	0	0	0	0	0	0	0	0	0	0.05	0	0	0	0	0	0	0	0	0	0	0	0	0.0625
Idba_scaffold110484	1087	0	0	0	0	0	0	0.05	0.05	0	0	0	0	0	0	0	0.0526316	0	0.05	0.05	0	0	0	0.047619	0.0526316	0	0	0	0	0	0	0.0625
Idba_scaffold110491	2341	0	0	0	0	0.111111	0	0	0	0	0	0	0	0	0	0	0	0	0	0	0	0.05	0	0	0.0526316	0	0	0	0	0	0	0
Idba_scaffold110529	3562	0	0	0	0	0.111111	0	0	0	0	0	0	0	0	0	0	0	0	0	0	0.05	0	0	0	0	0	0	0	0	0	0	0.0625
Idba_scaffold11055	609	0	0	0	0	0.111111	0	0	0	0.1	0.05	0	0	0.05	0	0	0	0	0	0	0	0	0	0.047619	0	0	0.105263	0	0	0	0	0.0625
Idba_scaffold110562	2586	0	0	0	0	0.111111	0	0	0	0	0	0	0	0	0	0	0	0	0	0	0	0	0	0	0	0	0	0	0	0	0	0
Idba_scaffold11058	4990	0.15	0.05	0.1	0	0.333333	0.0625	0.15	0.15	0.1	0.05	0.0526316	0.05	0	0.1	0	0	0	0	0	0	0.05	0.05	0	0.0526316	0.263158	0.105263	0.0625	0.15	0.1	0	0
Idba_scaffold110581	1308	0	0	0	0.05	0.111111	0.125	0	0.1	0	0	0.0526316	0	0	0	0	0	0	0.1	0	0	0	0.05	0.047619	0.0526316	0	0	0.0625	0	0	0.05	0.25
Idba_scaffold110592	3416	0	0	0	0	0.111111	0	0	0	0	0	0	0	0	0	0	0.0526316	0	0	0	0.05	0	0	0	0	0	0	0	0	0	0	0.1875
Idba_scaffold110595	479	0	0	0.05	0	0.111111	0	0	0	0.05	0	0.0526316	0	0	0	0.05	0.0526316	0	0.05	0	0	0	0	0	0.0526316	0.0526316	0.0526316	0.0625	0	0	0	0.0625
Idba_scaffold110598	2671	0	0.1	0.2	0	0.222222	0.0625	0.05	0.05	0	0	0.473684	0	0	0.15	0.15	0.421053	0	0.2	0	0	0.05	0.05	0.142857	0.105263	0	0	0	0.2	0.2	0	0.8125
Idba_scaffold110619	713	0	0	0	0	0.111111	0	0	0	0	0	0	0	0	0	0	0	0	0	0	0	0	0	0	0	0	0	0	0	0	0	0.125
Idba_scaffold110619	2223	0	0	0	0	0.111111	0	0	0	0	0	0	0	0	0	0	0	0	0	0	0	0	0	0	0	0	0	0	0	0	0	0
Idba_scaffold11063	1182	0.15	0	0.05	0	0.222222	0	0.05	0.1	0	0	0	0.05	0.15	0.05	0.1	0	0	0.05	0.05	0.05	0	0	0.0952381	0	0	0.0526316	0	0	0	0.15	0
Idba_scaffold110635	1495	0	0	0	0	0.111111	0	0	0	0	0	0	0	0	0	0	0	0	0	0	0	0	0	0	0	0	0	0	0	0	0	0
Idba_scaffold110642	873	0	0	0	0	0.111111	0	0	0	0	0	0	0	0	0	0	0	0	0	0	0.05	0	0	0	0	0	0	0	0	0	0	0
Idba_scaffold110659	476	0	0	0	0.05	0.333333	0	0	0	0.05	0.1	0	0	0.05	0	0	0.0526316	0.0833333	0	0.05	0	0	0	0.047619	0	0	0	0	0	0	0	0.0625
Idba_scaffold11066	6704	0	0	0	0	0.111111	0	0	0	0	0	0.0526316	0	0	0	0.05	0.0526316	0	0.05	0	0	0	0	0.047619	0	0	0	0	0	0	0	0.4375
Idba_scaffold11066	8037	0	0	0	0	0.111111	0	0	0	0	0	0	0	0	0	0	0	0	0	0	0	0	0	0	0	0	0	0	0	0	0	0
Idba_scaffold11066	8543	0	0.05	0	0	0.111111	0.0625	0.05	0.05	0	0	0.263158	0	0	0.05	0.05	0.210526	0	0.1	0	0	0.05	0.1	0.0952381	0.105263	0	0	0	0.05	0	0	0.5625
Idba_scaffold110662	523	0	0	0	0	0	0	0	0	0	0	0.0526316	0	0	0	0.05	0.0526316	0	0	0	0	0	0	0	0	0	0	0	0	0	0	0.5
Idba_scaffold110663	77	0	0	0	0	0.111111	0	0	0	0	0	0	0	0	0	0	0	0	0.05	0	0	0	0	0	0	0	0	0	0	0	0	0.125
Idba_scaffold110669	212	0	0	0	0	0.333333	0	0	0	0	0	0	0	0.05	0	0	0.0526316	0	0.05	0	0	0	0	0	0	0	0	0	0	0.1	0	0
Idba_scaffold110674	2172	0	0	0	0	0.111111	0	0	0	0	0	0	0	0	0	0	0	0	0	0	0	0	0	0	0	0	0	0	0	0	0	0
Idba_scaffold110676	2964	0	0	0	0	0.111111	0	0.05	0	0	0	0.105263	0	0	0	0.15	0.157895	0	0.05	0	0	0	0	0.0952381	0	0	0	0	0.05	0	0	0.625
Idba_scaffold11068	8741	0	0	0	0	0.111111	0	0	0	0	0	0	0	0	0	0	0	0	0	0	0	0	0	0	0	0	0	0	0	0	0	0
Idba_scaffold110681	1724	0	0	0	0	0.111111	0	0	0	0	0.05	0	0.05	0.05	0.05	0.05	0	0	0	0	0	0	0	0.047619	0	0	0	0	0	0	0	0
Idba_scaffold110681	2024	0	0	0.25	0.05	0.333333	0.375	0.15	0	0.05	0.1	0.105263	0.1	0.05	0.15	0.25	0.157895	0	0.1	0.05	0	0.05	0.2	0.142857	0.157895	0.0526316	0	0	0.2	0.4	0	0.1875
Idba_scaffold110681	2610	0	0	0	0	0.111111	0	0	0	0	0	0	0.05	0	0.05	0	0	0	0	0	0	0	0	0.047619	0	0	0	0	0	0	0	0
Idba_scaffold110682	477	0	0	0	0	0	0	0	0	0	0	0	0	0	0	0	0	0	0	0	0	0	0	0	0	0	0	0	0	0	0	0
Idba_scaffold11071	6435	0	0	0	0	0.111111	0	0	0	0	0	0	0	0	0	0	0	0	0	0	0	0	0	0	0	0	0	0	0	0	0.05	0
Idba_scaffold11072	2753	0	0.05	0	0	0.111111	0	0	0	0	0	0	0	0	0	0	0	0	0	0	0	0	0	0	0	0	0	0	0	0	0	0.0625
Idba_scaffold11072	3079	0	0.1	0.1	0.05	0.222222	0	0.3	0.05	0.1	0	0	0.1	0	0.1	0.1	0	0	0.15	0.2	0.05	0.15	0.05	0.0952381	0	0.105263	0.105263	0.0625	0	0	0.1	0.125
Idba_scaffold11072	11242	0	0.05	0	0	0.111111	0.0625	0	0	0	0	0.0526316	0.05	0	0.1	0.05	0.157895	0	0.05	0.1	0.05	0	0	0.047619	0	0	0.105263	0	0	0	0	0
Idba_scaffold11072	13268	0	0	0	0	0.111111	0.0625	0	0	0	0	0.0526316	0	0	0.05	0.1	0.0526316	0	0.05	0.05	0.1	0	0	0.047619	0	0	0.105263	0	0	0	0	0
Idba_scaffold110746	3000	0	0.05	0.1	0	0.555556	0	0.1	0.05	0.1	0.15	0.105263	0	0.2	0	0.1	0.105263	0.166667	0	0.05	0.15	0.05	0.1	0.0952381	0.0526316	0	0.210526	0	0	0	0	0
Idba_scaffold110748	3439	0	0	0	0	0.111111	0	0.05	0	0	0	0.0526316	0	0	0	0.05	0	0	0.05	0	0	0	0	0.047619	0	0	0	0	0	0	0	0.4375
Idba_scaffold11075	9374	0	0	0	0	0.111111	0	0	0	0	0	0	0	0	0	0	0	0	0	0	0	0	0	0	0	0	0	0	0	0	0	0
Idba_scaffold110753	2937	0	0.05	0.1	0	0.222222	0.1875	0.1	0.05	0	0.05	0.473684	0	0	0.1	0.15	0.421053	0	0.2	0.1	0	0.1	0	0.142857	0.105263	0	0	0	0.15	0.1	0	0.8125
Idba_scaffold11076	14604	0	0	0	0	0.111111	0	0	0	0	0	0	0	0	0	0	0	0	0	0	0	0	0	0	0	0	0	0	0	0	0	0
Idba_scaffold110768	3095	0	0	0	0	0.111111	0.125	0.05	0	0	0	0	0	0	0	0	0	0	0	0	0	0	0	0.047619	0.157895	0.0526316	0	0	0	0	0.05	0
Idba_scaffold110769	1075	0	0	0	0	0.111111	0	0	0	0	0	0	0	0	0	0	0	0	0	0	0	0	0	0	0	0	0	0	0	0	0	0
Idba_scaffold110771	359	0.05	0.15	0	0.1	0.222222	0.25	0.1	0.15	0.05	0	0.315789	0	0	0.05	0.3	0.368421	0.166667	0.15	0.05	0.05	0.05	0.05	0.047619	0.105263	0.0526316	0.105263	0	0.3	0	0	0.625
Idba_scaffold110776	1612	0	0.05	0	0	0.111111	0.0625	0.05	0	0	0	0.0526316	0	0	0	0.1	0.157895	0	0.15	0	0	0	0	0.142857	0.105263	0	0	0	0	0.2	0.2	0.625
Idba_scaffold110780	3000	0	0	0	0	0.111111	0	0.05	0	0	0	0	0	0	0	0.1	0.105263	0	0	0	0.05	0	0	0.0952381	0	0	0.0526316	0	0	0	0	0.5625
Idba_scaffold11079	11572	0.05	0	0	0	0.333333	0	0.05	0.05	0.05	0.15	0.0526316	0	0.05	0	0	0	0	0.1	0.45	0.1	0	0.1	0.0952381	0.0526316	0	0.105263	0.0625	0	0.1	0	0
Idba_scaffold110809	3479	0.05	0	0	0.05	0.111111	0	0	0	0	0.1	0	0	0.05	0	0	0.263158	0.166667	0.05	0.05	0.05	0.05	0.05	0.142857	0.0526316	0.0526316	0.105263	0	0.1	0	0	0.125
Idba_scaffold110828	3625	0	0	0	0	0.111111	0	0	0	0	0	0	0	0	0	0	0	0	0	0	0	0	0	0.047619	0	0	0	0	0	0	0	0
Idba_scaffold110851	2376	0	0	0	0	0.111111	0	0	0	0	0	0	0	0	0	0	0	0	0.05	0.05	0	0	0	0	0	0	0	0	0	0	0	0
Idba_scaffold11086	8869	0	0	0	0	0.111111	0	0	0	0	0	0.0526316	0	0	0	0.05	0	0	0.05	0	0	0	0	0	0	0	0	0	0	0	0	0.3125
Idba_scaffold110876	1668	0	0	0	0	0.111111	0	0.05	0	0	0	0	0	0	0	0	0	0	0	0	0	0	0	0	0	0	0	0	0	0	0	0
Idba_scaffold110925	2177	0.15	0.1	0	0.2	0.111111	0.125	0.1	0.1	0.1	0.05	0.157895	0	0.15	0.05	0.05	0	0	0.2	0.15	0	0.05	0.15	0.285714	0.157895	0.0526316	0.0526316	0.0625	0.05	0.4	0.3	0
Idba_scaffold110925	2395	0	0	0	0	0.111111	0	0	0	0	0	0	0	0	0	0	0	0	0	0	0	0	0	0	0	0	0	0	0	0	0	0
Idba_scaffold110930	1164	0	0	0	0	0.222222	0	0.05	0	0.05	0	0	0	0.1	0	0	0	0	0	0	0	0	0.1	0.047619	0	0	0.0526316	0	0	0	0.05	0
Idba_scaffold110930	1917	0	0	0	0	0.111111	0	0	0	0.05	0	0	0.05	0	0	0	0	0	0.05	0	0	0	0	0	0	0	0	0	0	0	0.05	0
Idba_scaffold110939	2104	0	0.05	0	0	0.111111	0.0625	0.1	0.05	0	0	0.368421	0	0	0	0.15	0.315789	0	0.1	0	0	0.05	0.05	0.142857	0.105263	0	0	0	0.05	0.1	0	0.6875
Idba_scaffold11094	51	0	0	0	0	0.333333	0	0	0	0.05	0	0	0	0	0	0	0	0	0.05	0.05	0.05	0.05	0.1	0.047619	0	0	0	0	0	0	0	0
Idba_scaffold110956	3019	0	0	0	0	0.111111	0	0	0	0	0	0	0	0	0	0	0	0	0	0	0	0	0	0	0	0	0	0	0	0	0	0
Idba_scaffold110957	102	0	0	0	0	0.222222	0	0.05	0	0.05	0	0.0526316	0	0	0	0.05	0.0526316	0	0.05	0.1	0	0	0.05	0.047619	0	0	0.0526316	0	0	0	0	0.3125
Idba_scaffold11101	14313	0.15	0.05	0.1	0	0.222222	0.125	0.05	0	0.05	0.05	0.0526316	0.05	0.05	0.05	0.15	0.0526316	0	0.1	0.05	0.05	0.1	0.05	0.142857	0.105263	0.0526316	0.210526	0	0.1	0.1	0.05	0.6875
Idba_scaffold111038	2020	0.05	0.1	0.25	0	0.111111	0.125	0.25	0.2	0.05	0.05	0.421053	0.2	0	0	0.15	0.315789	0	0.15	0	0.05	0.1	0.25	0.238095	0.105263	0.157895	0	0	0.15	0.1	0.05	0.75
Idba_scaffold111041	187	0	0	0	0	0.111111	0	0.05	0	0	0	0.0526316	0	0.05	0	0	0.0526316	0	0.05	0	0	0	0	0.047619	0	0	0	0	0	0	0	0.5
Idba_scaffold111043	1100	0.05	0.05	0.3	0.05	0.111111	0.125	0.15	0.1	0	0.2	0.105263	0	0.1	0.1	0.1	0.0526316	0	0	0.15	0.05	0	0.05	0.047619	0.0526316	0	0.0526316	0	0.1	0	0.1	0.125
Idba_scaffold111051	1790	0	0	0	0	0.111111	0	0	0	0	0	0.105263	0	0	0	0.05	0.157895	0	0.05	0	0	0	0	0	0	0	0	0	0	0	0	0.375
Idba_scaffold111057	3535	0	0	0	0	0.111111	0	0	0	0	0	0	0	0.05	0	0	0	0	0	0	0	0	0	0	0	0	0	0	0	0	0	0
Idba_scaffold111063	2269	0.1	0	0.05	0	0.222222	0	0.05	0.1	0.1	0.05	0	0	0	0.1	0	0.157895	0.166667	0	0	0	0	0.05	0	0	0.0526316	0.263158	0	0.15	0.2	0.05	0.1875
Idba_scaffold111063	3004	0.1	0	0.05	0	0.222222	0.125	0	0.1	0.1	0.05	0	0	0	0.1	0.05	0.105263	0.166667	0.1	0.25	0.05	0.1	0.15	0.142857	0.0526316	0.0526316	0.263158	0.0625	0.15	0.2	0.1	0.25
Idba_scaffold111063	3481	0.1	0.05	0.05	0	0.222222	0	0.05	0.05	0.2	0	0	0.05	0	0.1	0	0.157895	0.166667	0	0.15	0	0.15	0.1	0	0.0526316	0.0526316	0.368421	0	0.2	0.2	0.05	0.3125
Idba_scaffold11107	9374	0.1	0.05	0.1	0.05	0.111111	0.125	0.1	0.1	0.35	0.15	0.105263	0.1	0	0.15	0.1	0.0526316	0	0.3	0.1	0.15	0.1	0	0.047619	0.0526316	0.210526	0.0526316	0.125	0.1	0	0.1	0
Idba_scaffold11107	10629	0	0.05	0.05	0.05	0.111111	0.0625	0.05	0.05	0.15	0.05	0.315789	0	0	0.05	0.15	0.315789	0	0.1	0	0	0.05	0.15	0.238095	0.105263	0.0526316	0	0	0.2	0	0	0.6875
Idba_scaffold111076	1110	0.05	0	0	0.15	0.444444	0.0625	0.05	0.1	0.25	0.1	0.157895	0	0.25	0.2	0.15	0.157895	0.333333	0.25	0.05	0.2	0.1	0.1	0.142857	0.157895	0	0.0526316	0.0625	0.1	0.1	0.15	0.1875
Idba_scaffold11108	2247	0	0	0.1	0.05	0.111111	0.1875	0	0.05	0.05	0.1	0.105263	0.05	0.05	0.05	0	0	0	0	0	0.1	0	0.05	0	0	0	0.105263	0.1875	0.05	0.1	0.1	0.125
Idba_scaffold111080	765	0.05	0	0	0.1	0.111111	0.125	0	0	0.05	0	0	0	0	0.25	0.05	0	0.0833333	0	0	0	0	0	0.047619	0	0.0526316	0.0526316	0.125	0.05	0	0.2	0.25
Idba_scaffold111097	442	0.05	0	0.1	0.2	0.111111	0.125	0.1	0.15	0.1	0.25	0.0526316	0.05	0.05	0	0.1	0.210526	0.0833333	0.1	0.25	0.05	0.15	0.05	0.142857	0.157895	0.105263	0.157895	0.0625	0	0.3	0.1	0.1875
Idba_scaffold111118	1131	0	0.15	0	0	0.222222	0.0625	0.15	0	0.1	0	0	0	0.05	0	0	0	0	0	0	0	0.05	0	0.047619	0	0	0	0.0625	0	0.1	0	0
Idba_scaffold11112	12935	0	0	0	0	0.222222	0	0	0	0.05	0	0	0	0	0	0	0	0	0.05	0	0	0	0	0	0	0	0	0	0	0	0	0
Idba_scaffold11113	2240	0	0	0	0	0.111111	0	0	0	0	0	0	0	0	0	0	0	0	0	0	0	0	0	0	0	0	0	0	0	0	0	0
Idba_scaffold111139	301	0	0	0	0	0	0	0	0	0	0	0	0	0	0	0	0	0	0.05	0	0	0	0	0	0	0	0	0	0	0	0	0.0625
Idba_scaffold111139	696	0	0	0	0.05	0.111111	0	0	0	0	0	0	0	0	0	0	0	0	0	0	0	0	0	0.047619	0	0	0.0526316	0	0	0	0	0
Idba_scaffold11114	4549	0.1	0.1	0.05	0.05	0.111111	0.125	0.15	0.1	0.05	0.1	0.315789	0.1	0.1	0.1	0.3	0.368421	0	0.15	0.05	0.05	0.1	0.1	0.0952381	0.105263	0	0.157895	0	0.2	0.2	0	0.8125
Idba_scaffold111155	3559	0	0.05	0	0	0	0	0.05	0	0	0	0.0526316	0	0	0	0.1	0.157895	0	0.05	0	0	0	0	0	0	0	0	0	0	0	0	0.4375
Idba_scaffold111175	2095	0.05	0	0.05	0	0.111111	0.0625	0	0	0	0	0	0	0	0	0	0	0	0	0	0	0	0	0	0	0	0	0	0	0	0	0
Idba_scaffold111176	2144	0	0	0	0	0.111111	0	0	0	0	0	0	0	0	0	0	0	0	0	0	0	0	0	0	0	0	0	0	0	0	0	0
Idba_scaffold11118	3036	0	0	0	0	0.111111	0	0	0	0	0	0	0	0	0	0	0	0	0.05	0.05	0	0	0	0	0	0	0	0	0	0	0	0
Idba_scaffold111197	85	0	0	0	0.05	0.222222	0.125	0.05	0	0	0	0.105263	0	0	0	0.05	0.157895	0	0.05	0	0	0.05	0.05	0.142857	0.0526316	0	0	0	0.1	0	0	0.375
Idba_scaffold111209	2356	0	0.05	0.05	0	0.111111	0.0625	0.05	0	0	0	0.210526	0	0	0	0.1	0.315789	0	0.1	0	0	0	0	0.0952381	0.0526316	0	0	0	0.1	0	0.05	0.5625
Idba_scaffold11121	3736	0	0	0	0	0.111111	0	0	0	0	0	0	0	0	0	0	0	0	0	0	0	0	0	0	0	0	0	0	0	0	0	0
Idba_scaffold11121	13006	0	0	0	0	0.111111	0	0	0	0	0	0	0	0	0	0	0	0	0	0	0	0	0	0	0	0	0	0	0	0	0	0
Idba_scaffold11123	1466	0	0.15	0.05	0	0.333333	0	0	0.1	0	0.2	0.210526	0.05	0.05	0	0	0.0526316	0	0.05	0.2	0.1	0.05	0.05	0.142857	0	0.105263	0.0526316	0.0625	0	0	0.1	0.375
Idba_scaffold111232	1468	0.05	0	0	0	0.111111	0	0.05	0	0	0	0.157895	0	0	0	0.1	0.157895	0	0.05	0	0	0	0.05	0	0	0	0	0	0	0	0	0.5
Idba_scaffold111236	354	0	0	0	0	0.222222	0	0	0	0	0	0	0	0	0	0	0	0	0	0	0	0	0	0	0	0	0	0	0	0	0	0.1875
Idba_scaffold111285	2145	0	0	0	0	0.111111	0	0	0	0	0	0	0	0	0	0	0	0	0	0	0	0	0	0	0	0	0	0	0	0	0	0
Idba_scaffold111290	446	0.1	0.1	0.2	0.1	0.222222	0.0625	0.25	0.05	0.1	0.15	0.105263	0.2	0.1	0.05	0.05	0.157895	0	0.2	0.05	0.1	0.05	0.2	0.047619	0.0526316	0.105263	0.210526	0.25	0.1	0.3	0.1	0
Idba_scaffold111291	2504	0	0	0	0	0.111111	0	0	0	0	0	0	0	0	0	0	0	0	0	0	0	0	0	0	0	0	0	0	0	0	0	0
Idba_scaffold1113	6054	0.25	0.05	0	0.15	0.222222	0.3125	0.2	0.25	0.2	0.05	0.0526316	0	0.05	0.25	0	0.210526	0.0833333	0.05	0.1	0.15	0.15	0.1	0.0952381	0.210526	0.0526316	0.157895	0	0.1	0.2	0	0.0625
Idba_scaffold1113	8633	0.05	0	0	0	0.111111	0	0	0	0	0.05	0	0	0	0	0	0	0	0	0	0	0	0	0	0	0	0.0526316	0.0625	0.05	0	0	0
Idba_scaffold111313	3276	0	0	0	0	0.111111	0	0	0	0	0	0	0	0	0	0	0	0	0	0	0	0	0	0	0	0	0	0	0	0	0	0
Idba_scaffold111333	3301	0	0	0	0	0.111111	0	0	0	0	0	0	0	0	0	0	0	0	0	0	0	0	0	0	0	0	0	0	0	0	0	0
Idba_scaffold111335	2375	0	0	0	0	0.111111	0	0	0	0.05	0.1	0	0	0	0	0	0.0526316	0	0	0.05	0	0	0	0	0	0	0	0	0	0	0	0
Idba_scaffold111343	1964	0	0	0	0.05	0.111111	0	0	0	0	0	0	0	0	0	0	0	0	0	0	0	0	0	0	0	0	0	0.125	0	0	0.2	0
Idba_scaffold111343	2088	0	0	0	0	0.111111	0	0	0	0	0	0	0	0	0	0	0	0	0	0	0	0	0	0	0	0	0	0	0	0	0.05	0
Idba_scaffold11135	14530	0	0	0	0	0.111111	0	0	0	0	0	0	0	0	0	0.1	0.0526316	0	0.05	0	0	0	0	0.0952381	0	0	0	0	0	0	0	0.5
Idba_scaffold111352	3813	0.05	0.1	0.35	0	0.222222	0.0625	0.25	0.1	0.15	0.15	0.473684	0	0.05	0.1	0.3	0.578947	0.0833333	0.3	0.05	0	0.1	0.3	0.428571	0.263158	0.105263	0.0526316	0	0.25	0.1	0	0.875
Idba_scaffold11136	9253	0	0.05	0.05	0	0.222222	0.0625	0.05	0.05	0.05	0.05	0.0526316	0	0	0	0	0.157895	0	0.1	0.1	0.1	0	0	0.0952381	0	0.0526316	0	0	0	0	0.15	0.125
Idba_scaffold111377	2747	0	0	0	0	0.111111	0	0	0	0	0	0	0	0	0	0.1	0	0	0	0	0	0	0	0	0	0	0	0	0	0	0	0.125
Idba_scaffold11138	159	0	0	0	0	0	0	0	0	0	0	0	0	0	0	0	0	0	0	0	0	0	0	0	0	0	0	0	0	0	0	0
Idba_scaffold111384	3396	0	0	0	0	0.111111	0	0	0.05	0.05	0	0	0	0	0	0	0	0	0	0	0	0	0	0	0	0	0	0	0	0	0.05	0
Idba_scaffold11141	12238	0	0	0	0	0.111111	0.0625	0.05	0.05	0	0	0.157895	0	0	0.1	0.05	0.315789	0	0	0	0	0	0.05	0.190476	0.105263	0	0	0	0.05	0.1	0	0.5625
Idba_scaffold111417	3152	0.05	0.05	0.2	0	0.222222	0.25	0.15	0.1	0.1	0.05	0.526316	0	0	0.25	0.2	0.526316	0	0.25	0.1	0.05	0.1	0.1	0.190476	0.105263	0.315789	0	0	0.5	0	0	0.8125
Idba_scaffold111421	1140	0	0	0	0	0.333333	0	0	0	0	0	0	0	0	0	0	0	0	0.05	0.05	0.05	0	0	0	0	0	0	0	0	0	0	0
Idba_scaffold111423	3314	0	0.1	0.05	0	0.222222	0.125	0.05	0.05	0	0	0.157895	0.05	0	0.05	0.1	0.0526316	0	0	0.05	0	0	0.1	0.0952381	0	0	0.0526316	0.125	0.05	0.2	0	0.4375
Idba_scaffold111426	3368	0	0.05	0	0	0.111111	0.1875	0.1	0.05	0	0.05	0.157895	0	0.05	0	0.1	0	0	0.15	0.1	0	0	0.2	0.238095	0.210526	0	0.157895	0	0.05	0.2	0	0.375
Idba_scaffold111464	844	0	0	0	0	0.111111	0.0625	0.05	0	0	0	0.0526316	0	0	0	0.1	0.263158	0	0.05	0	0	0	0	0.047619	0.105263	0	0	0	0.1	0	0	0.5625
Idba_scaffold111478	2867	0	0.05	0	0	0.111111	0.0625	0.05	0.05	0	0	0.210526	0	0.05	0.05	0.2	0.315789	0.0833333	0.1	0	0	0	0	0.142857	0.0526316	0.0526316	0	0.0625	0	0	0	0.5625
Idba_scaffold111494	2424	0	0	0	0	0.111111	0	0	0	0.05	0	0	0	0.05	0	0	0.0526316	0.166667	0	0	0	0	0	0	0	0	0	0.0625	0	0	0	0
Idba_scaffold111495	957	0.05	0.05	0.05	0	0.111111	0.0625	0.05	0	0	0	0.105263	0	0	0	0	0.0526316	0.166667	0	0	0	0	0	0	0	0.105263	0.0526316	0	0.05	0.1	0.05	0.125
Idba_scaffold111509	3641	0	0	0	0	0.111111	0	0	0	0	0	0	0	0	0	0	0	0	0	0	0	0	0	0	0	0	0	0	0	0	0	0
Idba_scaffold11152	5714	0	0	0	0	0.111111	0	0	0	0	0	0	0	0	0	0	0	0	0	0	0	0	0	0	0	0	0	0	0	0	0	0
Idba_scaffold11152	6355	0	0	0	0	0.111111	0.0625	0	0	0	0.05	0	0	0	0	0	0.157895	0	0	0.05	0	0.05	0	0	0.0526316	0	0.0526316	0.0625	0	0	0	0
Idba_scaffold111521	3425	0	0	0	0	0.111111	0	0.05	0	0	0	0	0	0	0	0	0.0526316	0	0.05	0	0	0	0	0	0.0526316	0	0	0	0	0	0	0
Idba_scaffold11154	9991	0	0	0	0.05	0.111111	0	0	0	0	0.05	0	0	0.05	0	0.1	0	0	0.1	0	0	0	0.15	0.047619	0	0	0.0526316	0	0	0	0	0.0625
Idba_scaffold111549	2772	0	0	0	0	0.111111	0	0	0	0	0	0	0	0	0	0	0	0	0	0	0	0	0	0	0	0	0	0	0	0	0	0
Idba_scaffold111549	2924	0	0	0	0	0.111111	0	0	0	0	0	0	0	0	0	0	0	0	0	0	0	0	0	0.047619	0	0	0	0	0	0	0	0
Idba_scaffold111556	138	0	0	0	0	0.111111	0	0	0	0	0	0	0	0	0	0	0	0	0	0	0	0	0	0	0	0	0	0	0	0	0	0
Idba_scaffold11156	2788	0	0.05	0	0	0.111111	0	0	0	0	0	0.0526316	0	0.05	0	0	0.0526316	0	0.1	0.05	0	0	0	0	0	0	0	0	0.05	0.1	0	0.25
Idba_scaffold111563	809	0.05	0.15	0.25	0.05	0.222222	0.1875	0.05	0.15	0.05	0.1	0.368421	0	0	0.15	0.2	0.315789	0	0.1	0.05	0.05	0.1	0.1	0.285714	0.210526	0.210526	0	0	0.4	0.2	0	0.75
Idba_scaffold111563	1122	0	0	0	0	0.111111	0.0625	0.05	0	0.05	0	0.157895	0	0	0	0.1	0.157895	0	0.05	0.05	0	0	0.05	0.0952381	0	0	0	0	0.05	0	0	0.625
Idba_scaffold111569	3473	0.05	0.05	0	0	0.222222	0	0.1	0.05	0	0	0.105263	0	0	0	0.1	0.105263	0	0.05	0	0	0	0.05	0.047619	0.105263	0	0	0	0	0	0	0.625
Idba_scaffold111571	723	0.05	0	0	0.1	0.111111	0.125	0	0	0	0	0.157895	0.05	0	0	0	0	0	0.1	0.05	0.1	0	0.05	0	0.0526316	0.105263	0.0526316	0.0625	0.05	0.2	0.3	0
Idba_scaffold111575	842	0	0	0.05	0	0.111111	0.0625	0	0	0	0	0.0526316	0	0	0	0.15	0.210526	0	0.15	0	0	0	0.05	0.047619	0	0	0	0.0625	0	0	0	0.5
Idba_scaffold111575	1035	0	0.1	0.3	0.05	0.333333	0.1875	0.25	0.1	0	0	0.473684	0	0	0.15	0.1	0.421053	0	0.2	0	0	0.1	0.1	0.285714	0.105263	0.105263	0.0526316	0.0625	0.25	0.2	0	0.6875
Idba_scaffold111579	891	0	0	0	0	0.111111	0	0	0	0	0	0	0	0	0	0	0	0	0	0	0	0	0	0	0	0	0	0	0	0	0	0
Idba_scaffold111579	1778	0.05	0	0	0	0.111111	0	0	0	0	0	0	0	0	0	0	0.0526316	0	0	0	0.05	0	0	0	0	0	0	0	0	0	0	0
Idba_scaffold111582	28	0	0.05	0	0	0	0.0625	0.05	0	0	0	0.0526316	0	0	0	0.1	0.157895	0	0.05	0	0	0	0	0.047619	0.0526316	0	0	0	0	0	0	0.5625
Idba_scaffold111593	3644	0	0	0	0	0.111111	0	0	0	0	0	0	0	0	0	0	0	0	0	0	0	0	0	0	0	0	0	0	0	0	0	0
Idba_scaffold111602	120	0	0	0	0	0.111111	0	0	0	0	0	0	0	0	0	0	0.0526316	0	0.05	0	0	0	0	0	0	0	0	0	0	0	0	0
Idba_scaffold111602	3365	0.05	0	0.05	0	0.111111	0.0625	0.15	0.05	0.05	0	0.210526	0	0	0	0.1	0.368421	0	0.1	0	0.05	0	0	0.190476	0	0	0	0	0.1	0	0.05	0.625
Idba_scaffold111606	555	0.05	0	0	0.1	0.111111	0	0.05	0.05	0	0.05	0.157895	0	0	0.15	0	0	0	0	0	0	0	0.05	0.0952381	0.0526316	0	0	0.0625	0	0	0	0
Idba_scaffold111613	3087	0	0	0	0	0.111111	0	0	0	0	0	0	0	0	0	0	0	0	0	0	0	0	0	0	0	0	0	0	0	0	0	0
Idba_scaffold111616	968	0	0	0	0	0.111111	0	0	0	0	0	0	0	0	0	0	0	0	0.05	0	0	0	0	0	0	0	0	0	0	0	0	0
Idba_scaffold111617	930	0	0	0	0	0.111111	0	0	0	0	0	0	0	0	0	0	0	0	0	0	0	0	0	0	0	0	0	0	0	0	0	0
Idba_scaffold11162	11551	0	0	0.35	0	0.111111	0	0	0	0	0	0	0	0.05	0	0.1	0.105263	0.0833333	0.05	0	0	0	0	0.047619	0	0.0526316	0	0.0625	0	0.1	0	0.125
Idba_scaffold11162	13972	0	0	0	0	0.111111	0.0625	0	0	0	0.05	0	0	0	0	0	0	0	0	0.05	0	0	0	0	0	0	0	0.0625	0	0	0	0
Idba_scaffold111621	3632	0	0	0	0	0.111111	0	0	0	0	0	0	0	0	0	0	0	0	0	0	0	0	0	0	0	0	0	0	0	0	0	0
Idba_scaffold11163	14856	0	0	0	0	0.333333	0	0.05	0	0	0	0.0526316	0	0.1	0	0	0	0.0833333	0.05	0.15	0	0.05	0.05	0	0.0526316	0	0.0526316	0	0	0	0	0
Idba_scaffold111634	2312	0.05	0.1	0.25	0.1	0.222222	0.3125	0.05	0.2	0.1	0.15	0.578947	0	0	0.15	0.15	0.526316	0	0.2	0	0	0.15	0.1	0.238095	0.105263	0.157895	0	0	0.5	0.2	0	0.875
Idba_scaffold11164	3581	0	0.05	0.05	0	0.111111	0.0625	0.1	0.05	0	0	0.315789	0	0	0.05	0.15	0.315789	0	0.1	0.05	0	0.05	0.05	0.0952381	0.0526316	0	0	0	0.1	0	0	0.6875
Idba_scaffold111647	2829	0	0	0	0	0.111111	0	0	0	0	0	0.0526316	0	0	0	0.15	0.157895	0	0	0	0	0	0	0	0	0	0	0	0.05	0	0	0.3125
Idba_scaffold111653	957	0	0	0	0	0.111111	0	0	0	0	0	0	0	0	0	0	0	0	0	0	0	0	0	0.047619	0	0	0	0	0	0	0	0
Idba_scaffold111654	3681	0	0	0	0	0.222222	0	0	0	0	0	0.0526316	0	0	0	0.1	0	0	0.1	0	0	0	0	0.047619	0.0526316	0	0	0	0	0	0	0.3125
Idba_scaffold111660	445	0	0	0.05	0	0.111111	0	0	0.05	0	0.05	0.105263	0.1	0	0	0	0	0	0	0	0	0	0.05	0.047619	0.0526316	0	0	0	0	0	0.1	0
Idba_scaffold11167	11803	0	0.05	0	0	0.111111	0.1875	0.15	0.05	0	0	0.368421	0	0	0	0.1	0.421053	0	0.1	0	0	0.05	0.05	0.142857	0.105263	0	0	0	0.1	0.1	0	0.6875
Idba_scaffold111672	2214	0	0	0	0	0.111111	0	0	0	0	0	0	0	0	0	0	0	0	0	0	0	0	0	0	0	0	0	0.0625	0	0	0	0
Idba_scaffold111676	1834	0	0	0	0.05	0.333333	0	0.05	0	0.05	0.05	0.0526316	0.05	0.05	0	0.15	0	0	0	0.05	0.1	0	0.1	0	0	0.0526316	0	0	0	0	0	0
Idba_scaffold111676	2451	0	0	0	0	0.111111	0	0.05	0	0	0	0	0	0	0	0.1	0.0526316	0	0.05	0	0	0	0	0.047619	0	0	0	0	0	0	0	0.5625
Idba_scaffold11168	614	0	0.15	0	0	0.222222	0	0	0.05	0.05	0	0.105263	0.1	0.05	0.05	0.05	0.0526316	0	0.05	0.05	0	0.05	0.05	0.047619	0.0526316	0.105263	0	0	0	0.1	0.05	0
Idba_scaffold111685	2916	0	0	0	0	0.111111	0	0	0	0	0	0	0	0	0	0	0	0	0	0	0	0	0	0	0	0	0	0	0	0	0	0
Idba_scaffold111685	3165	0	0	0	0	0.111111	0	0	0	0	0	0	0	0	0	0.05	0.105263	0	0	0	0	0	0	0.0952381	0	0	0	0	0	0	0	0.5
Idba_scaffold111686	3220	0.05	0.3	0.1	0.1	0.222222	0.125	0.1	0.1	0.25	0.1	0.0526316	0.15	0.15	0.45	0.3	0.421053	0.0833333	0.1	0.25	0.05	0.15	0.2	0.142857	0.315789	0.0526316	0.0526316	0.1875	0.2	0.1	0.35	0.5
Idba_scaffold11169	16750	0	0	0	0	0.111111	0	0.05	0	0	0	0.0526316	0	0	0	0.1	0.0526316	0	0.05	0	0	0	0	0.0952381	0	0	0	0	0	0	0	0.625
Idba_scaffold1117	16586	0	0	0	0	0.111111	0.0625	0	0.15	0.1	0.05	0	0.05	0.1	0.05	0	0	0	0.1	0.2	0	0	0.1	0.190476	0.105263	0	0	0	0	0	0.15	0
Idba_scaffold1117	17927	0	0	0	0	0.111111	0.0625	0.05	0	0	0	0.157895	0	0	0	0.05	0.0526316	0	0.05	0	0	0	0	0.047619	0.0526316	0	0	0	0	0	0	0.5
Idba_scaffold111742	3408	0	0	0	0	0.111111	0	0	0	0	0	0	0	0	0	0	0	0	0	0	0	0	0	0	0	0	0	0	0	0	0	0
Idba_scaffold111750	2927	0	0	0	0	0.111111	0	0	0	0.05	0	0	0	0	0	0	0	0	0	0	0	0	0.05	0	0	0	0.105263	0	0.05	0.1	0	0
Idba_scaffold11176	1433	0	0	0	0	0.111111	0	0	0	0	0	0	0	0	0	0	0	0	0	0	0	0	0	0	0	0	0	0	0	0	0	0
Idba_scaffold11176	14448	0	0	0	0	0.111111	0	0	0	0	0	0	0	0	0	0	0	0	0	0	0	0	0	0	0	0	0	0	0	0	0	0
Idba_scaffold111762	468	0	0	0	0	0.111111	0.0625	0.05	0.05	0	0	0.315789	0	0	0	0.15	0.368421	0	0.1	0	0	0.05	0.05	0.142857	0.105263	0	0	0	0.05	0	0	0.6875
Idba_scaffold111762	1344	0.05	0.05	0	0.05	0.111111	0	0.05	0.05	0	0	0.105263	0	0.05	0	0	0	0	0.1	0.2	0.05	0	0.2	0.142857	0	0	0.0526316	0.0625	0.05	0	0.15	0
Idba_scaffold111773	291	0	0	0	0	0.111111	0	0	0	0	0	0	0	0	0	0	0	0	0	0	0	0	0	0	0	0	0	0	0	0	0	0.0625
Idba_scaffold11178	3545	0	0	0	0	0.111111	0	0	0	0	0	0	0	0	0	0	0	0	0.05	0	0	0	0	0	0	0	0	0	0	0	0	0.0625
Idba_scaffold111788	62	0.05	0.1	0.1	0.15	0.111111	0.0625	0.1	0.15	0.05	0.25	0.105263	0.15	0.2	0.15	0.15	0.0526316	0.0833333	0.15	0.25	0.05	0.15	0.1	0.142857	0.157895	0.105263	0.263158	0.25	0.1	0.1	0.05	0.1875
Idba_scaffold111788	2027	0	0	0	0.05	0.111111	0	0.1	0.05	0	0.05	0	0.1	0.1	0.05	0.1	0	0.0833333	0.2	0.15	0.05	0.05	0.1	0.0952381	0.105263	0.105263	0.105263	0.0625	0.05	0	0.1	0.0625
Idba_scaffold111812	3204	0.25	0.25	0.15	0.05	0.222222	0.1875	0.35	0.15	0.3	0.15	0.210526	0.25	0.2	0.2	0.1	0.315789	0.166667	0.15	0.2	0.1	0.1	0.15	0.0952381	0.210526	0.210526	0.105263	0.3125	0.25	0.3	0.25	0.3125
Idba_scaffold111830	1705	0	0	0	0	0.111111	0	0	0	0	0	0	0	0	0	0	0	0	0.05	0	0	0	0	0	0	0	0	0	0	0	0	0
Idba_scaffold111846	37	0	0	0	0	0.111111	0.0625	0	0	0	0	0	0	0	0	0	0.0526316	0	0	0	0	0	0	0	0	0	0	0	0	0	0	0
Idba_scaffold11185	10636	0.05	0.15	0.15	0	0.111111	0.0625	0	0.1	0.05	0	0.105263	0.15	0	0.2	0.05	0.315789	0	0.05	0.05	0	0	0.05	0.047619	0.210526	0.0526316	0.157895	0.125	0.05	0	0.1	0.125
Idba_scaffold11185	11945	0	0	0	0	0.111111	0.0625	0.05	0	0	0	0.368421	0	0	0	0.1	0.105263	0	0.1	0	0	0	0.05	0.047619	0.0526316	0	0	0	0.05	0	0	0.625
Idba_scaffold11187	10511	0	0	0	0	0.111111	0	0	0	0	0	0	0	0	0	0	0	0	0	0	0	0	0	0	0	0	0	0	0	0	0	0
Idba_scaffold111870	3584	0	0	0	0	0.111111	0	0	0	0	0	0	0	0	0	0	0	0	0.05	0	0	0	0	0	0	0	0	0	0	0	0	0.0625
Idba_scaffold111877	1554	0	0.05	0.05	0	0.111111	0	0	0	0	0.05	0.0526316	0.1	0	0	0.05	0	0.0833333	0.1	0	0	0	0	0.047619	0	0.0526316	0.0526316	0.0625	0.05	0.1	0.05	0
Idba_scaffold11188	1339	0	0	0	0	0.111111	0	0	0	0	0	0	0	0	0	0	0	0	0	0	0	0	0	0	0	0	0	0	0	0	0	0
Idba_scaffold111888	3490	0	0	0	0	0.111111	0	0	0	0	0	0	0	0	0	0	0	0	0	0	0	0	0	0	0	0	0	0	0	0	0	0
Idba_scaffold1119	14872	0	0	0	0	0.111111	0	0	0	0	0	0	0	0	0	0	0	0	0	0	0	0	0	0	0	0	0	0	0	0	0	0
Idba_scaffold111916	2747	0	0.2	0.25	0	0.222222	0.125	0.3	0.15	0.05	0.05	0.157895	0.1	0	0.05	0.2	0.105263	0.166667	0.2	0.05	0.1	0.05	0.1	0.0952381	0.0526316	0.105263	0.157895	0.0625	0	0	0.2	0.5
Idba_scaffold111929	1163	0	0.05	0	0	0.111111	0.125	0.1	0.05	0.05	0	0.315789	0	0	0.1	0.15	0.368421	0	0.1	0	0	0.05	0.05	0.142857	0.105263	0	0	0	0.1	0.1	0	0.625
Idba_scaffold111939	1446	0	0	0	0	0	0	0	0	0	0	0	0	0	0	0	0	0	0	0	0	0	0	0	0	0	0	0	0	0	0	0
Idba_scaffold11195	2700	0	0	0	0	0.222222	0	0	0	0	0	0	0	0	0	0	0	0	0	0	0	0	0	0	0	0	0	0	0	0	0	0
Idba_scaffold111957	398	0.05	0.1	0.2	0.05	0.111111	0.0625	0.05	0	0	0	0.368421	0.05	0	0.05	0.15	0.473684	0	0.05	0.25	0.2	0.1	0.1	0.333333	0.0526316	0.105263	0	0	0	0.1	0	0.625
Idba_scaffold111978	3730	0.1	0	0.1	0	0.111111	0	0	0.05	0.05	0.1	0.105263	0.3	0	0.1	0.1	0.0526316	0.166667	0	0.15	0.1	0	0	0.047619	0.157895	0.157895	0.210526	0	0.05	0	0	0.1875
Idba_scaffold111979	343	0.2	0.2	0.4	0.15	0.333333	0.25	0.2	0.1	0.45	0.35	0.157895	0	0.25	0	0	0	0	0	0	0	0	0	0	0	0.0526316	0	0	0.2	0.2	0.05	0.0625
Idba_scaffold111989	1777	0	0	0	0	0.111111	0	0	0	0	0	0	0	0	0	0	0	0	0.05	0	0	0	0	0	0	0	0	0	0	0	0	0.125
Idba_scaffold112	76944	0	0	0	0	0.111111	0	0	0	0	0	0	0	0	0	0	0	0	0	0	0	0	0	0	0	0	0	0	0	0	0	0
Idba_scaffold112	89862	0	0	0	0	0.111111	0	0	0	0	0	0	0	0	0	0	0	0	0	0	0	0	0	0	0	0	0	0	0	0	0	0
Idba_scaffold112	91261	0	0	0	0.05	0.111111	0.0625	0	0	0	0	0	0	0	0	0	0	0	0	0.05	0	0	0.05	0.047619	0	0	0	0	0	0	0	0
Idba_scaffold112	91339	0.05	0.05	0	0.05	0.111111	0.125	0.1	0	0	0.05	0.526316	0	0	0.05	0.2	0.368421	0	0.2	0.05	0	0.05	0.05	0.190476	0.105263	0	0	0	0.25	0.1	0	0.75
Idba_scaffold11201	4192	0	0	0	0	0.111111	0	0	0	0	0	0	0	0	0	0	0	0	0	0	0	0	0	0.047619	0	0	0	0	0	0	0	0
Idba_scaffold112013	3422	0	0.05	0	0	0.222222	0.0625	0.1	0.05	0	0	0.315789	0	0	0.05	0.1	0.263158	0	0.1	0.05	0.1	0.05	0.1	0.190476	0.105263	0	0	0	0.05	0.1	0	0.75
Idba_scaffold11202	4306	0	0	0	0	0.111111	0	0.05	0	0	0	0.157895	0	0	0	0.1	0.210526	0	0.05	0	0	0	0.05	0.0952381	0	0	0	0	0	0	0	0.5625
Idba_scaffold11202	13374	0	0.1	0.05	0	0.222222	0.125	0.1	0.05	0.1	0	0.421053	0	0	0.1	0.15	0.368421	0	0.15	0	0	0.05	0.1	0.0952381	0.105263	0	0.0526316	0	0.1	0.2	0	0.6875
Idba_scaffold11202	14428	0	0	0	0	0.111111	0	0	0	0	0	0	0	0	0	0	0	0	0	0	0	0	0.05	0	0	0	0	0	0	0	0	0
Idba_scaffold112025	437	0	0	0	0	0.111111	0	0	0	0	0	0	0	0	0	0	0	0	0	0	0	0	0	0	0	0	0	0	0	0	0	0
Idba_scaffold112027	881	0	0.05	0	0	0.222222	0.0625	0.1	0.05	0.05	0.05	0.210526	0	0	0	0.15	0.263158	0	0.1	0	0.05	0.1	0	0.142857	0	0	0	0	0.05	0	0	0.6875
Idba_scaffold112050	3562	0	0	0	0	0.333333	0	0	0	0	0	0	0	0	0	0	0	0	0	0.1	0	0	0	0	0	0	0	0	0	0	0	0
Idba_scaffold112063	3312	0	0	0	0	0.111111	0	0	0	0	0	0.0526316	0	0	0	0.05	0	0	0	0	0	0	0	0.047619	0	0	0	0	0	0	0	0.4375
Idba_scaffold112066	3146	0	0	0	0	0.111111	0	0	0	0	0	0	0	0	0	0	0	0	0.05	0	0	0	0	0	0	0	0	0	0	0	0	0
Idba_scaffold11207	1000	0.05	0.05	0	0	0.222222	0.0625	0.05	0	0	0	0.0526316	0.05	0.05	0.05	0.05	0	0	0.05	0	0	0	0	0.0952381	0.105263	0	0.0526316	0	0	0.1	0	0.4375
Idba_scaffold11207	2259	0	0	0	0	0.111111	0	0	0	0	0	0	0	0	0	0	0	0	0	0	0	0	0	0	0	0	0	0	0	0	0	0
Idba_scaffold11207	15439	0.05	0.05	0	0	0.111111	0	0	0	0	0	0	0	0	0	0	0	0	0	0	0	0	0	0	0	0	0.0526316	0	0	0	0	0.0625
Idba_scaffold112072	830	0.25	0.05	0.15	0.1	0.444444	0.0625	0.3	0.05	0.1	0.25	0	0.15	0.15	0.05	0	0	0.0833333	0.1	0.1	0.25	0.1	0.3	0.142857	0.210526	0.157895	0.105263	0.25	0.1	0.1	0.15	0.1875
Idba_scaffold112077	557	0	0	0	0	0.111111	0	0	0	0	0	0	0	0	0	0	0	0	0	0	0	0	0	0	0	0	0	0	0	0	0	0
Idba_scaffold112077	1066	0	0	0	0	0.111111	0	0	0	0	0	0	0	0	0	0	0	0	0	0	0	0	0	0	0	0	0	0	0	0	0	0
Idba_scaffold112082	854	0	0	0	0	0.111111	0	0	0	0	0.05	0.0526316	0.05	0.05	0	0	0	0	0.05	0	0	0.05	0	0	0	0.0526316	0	0	0	0	0	0.125
Idba_scaffold112088	3298	0.05	0.1	0.05	0.05	0.111111	0.0625	0	0.15	0.1	0.25	0.157895	0.3	0.1	0.05	0.4	0.105263	0.25	0.05	0.15	0.1	0.05	0.05	0.238095	0.210526	0	0.157895	0.1875	0.15	0.1	0.15	0.4375
Idba_scaffold112090	2919	0.15	0.05	0.05	0.1	0.333333	0.0625	0.05	0	0.15	0.1	0.263158	0.05	0.1	0.05	0	0.210526	0	0.15	0.15	0.2	0.05	0.1	0.190476	0.210526	0.157895	0.0526316	0.125	0.1	0	0.15	0
Idba_scaffold112092	2094	0.15	0.05	0.2	0	0.222222	0	0.2	0	0.1	0.25	0.157895	0.1	0.1	0.3	0.1	0.368421	0.5	0.1	0.05	0.15	0.15	0.2	0.285714	0.105263	0.0526316	0.105263	0.0625	0.2	0.1	0.05	0.25
Idba_scaffold112095	36	0	0	0	0	0.111111	0	0.05	0	0	0	0	0	0	0.05	0.05	0.0526316	0	0.05	0	0	0	0	0.047619	0	0	0	0	0	0	0	0.25
Idba_scaffold112118	544	0	0	0	0	0.111111	0	0	0	0	0	0	0	0	0	0	0	0	0.05	0	0	0	0	0	0	0	0	0	0	0	0	0
Idba_scaffold11214	5966	0	0	0	0	0.111111	0	0	0	0	0	0	0	0	0	0	0	0	0	0	0	0	0	0	0	0	0	0	0	0	0	0
Idba_scaffold11214	7932	0	0	0	0	0.111111	0	0	0	0	0	0	0	0	0	0	0	0	0	0	0	0	0	0	0.0526316	0	0	0	0	0	0	0
Idba_scaffold112140	1863	0	0	0	0	0.222222	0	0	0	0	0.1	0	0	0.1	0.1	0.05	0.210526	0.25	0.35	0.2	0.15	0.2	0.05	0.047619	0	0.210526	0.263158	0.1875	0.05	0	0.05	0
Idba_scaffold112146	2719	0.1	0.15	0.05	0	0.111111	0.1875	0.1	0.05	0	0	0.157895	0	0	0.05	0.15	0.526316	0.166667	0.15	0.05	0	0.05	0.05	0.142857	0.210526	0	0	0	0.1	0.1	0	0.375
Idba_scaffold112159	1221	0	0	0	0	0.111111	0	0.05	0	0	0	0.105263	0.05	0	0.1	0.2	0.263158	0.0833333	0.05	0	0	0	0.05	0.0952381	0	0.105263	0.0526316	0.0625	0	0.1	0.05	0.625
Idba_scaffold11216	5696	0.05	0	0	0	0.222222	0.125	0.05	0.1	0.1	0.1	0.0526316	0.1	0.25	0.15	0.05	0	0	0.1	0.05	0	0.2	0.15	0.238095	0.210526	0.157895	0.157895	0	0.2	0	0.4	0.125
Idba_scaffold112183	3371	0.05	0.1	0.1	0	0.333333	0	0.1	0.1	0.05	0.15	0.0526316	0	0.05	0.1	0.1	0	0.166667	0.1	0.15	0.15	0	0.1	0.047619	0.263158	0.105263	0.0526316	0.125	0.05	0	0.05	0.0625
Idba_scaffold112194	2146	0	0	0	0	0.111111	0	0	0	0	0	0.0526316	0	0	0	0	0	0	0	0	0	0	0	0	0	0	0	0	0	0	0	0
Idba_scaffold112194	3011	0.15	0.1	0	0	0.222222	0.375	0.15	0.1	0.15	0.1	0.315789	0.15	0.05	0.1	0.15	0.0526316	0	0.35	0.05	0.15	0.05	0.1	0.0952381	0.0526316	0.105263	0.105263	0.25	0.15	0.4	0.15	0.375
Idba_scaffold1122	18742	0	0	0	0	0.111111	0	0	0	0	0	0.0526316	0	0	0	0.05	0.0526316	0	0.05	0	0	0	0	0.047619	0	0	0	0	0	0	0	0.25
Idba_scaffold11220	6589	0	0	0	0	0.111111	0	0	0	0	0	0	0	0	0	0	0	0	0	0	0	0	0	0	0	0	0	0	0	0	0	0
Idba_scaffold112206	1401	0	0	0	0	0.111111	0	0	0	0	0	0	0	0	0	0.05	0	0	0.05	0	0	0	0	0	0	0	0	0	0	0	0	0.1875
Idba_scaffold112226	906	0	0.05	0	0	0.444444	0	0.05	0.05	0.05	0.1	0	0	0	0	0.05	0	0	0	0.1	0.05	0	0	0.142857	0	0	0.0526316	0	0	0	0	0
Idba_scaffold112226	1484	0.05	0	0	0	0.111111	0.0625	0	0	0	0	0	0	0	0	0	0	0	0.05	0	0	0	0	0	0	0	0	0	0.05	0	0	0.0625
Idba_scaffold112227	3559	0.1	0	0	0	0.111111	0	0.1	0	0	0	0	0	0	0	0	0	0	0	0	0	0	0	0	0	0	0	0	0	0	0	0
Idba_scaffold112234	2794	0	0	0	0	0.111111	0.0625	0	0	0	0	0	0	0	0	0	0	0	0	0	0	0	0	0	0	0	0	0	0	0	0.05	0
Idba_scaffold112235	403	0	0.05	0	0	0.222222	0.0625	0	0.05	0	0	0	0	0.1	0	0.05	0	0	0.05	0	0.05	0	0.1	0.0952381	0.105263	0	0.0526316	0.0625	0	0	0.05	0
Idba_scaffold11224	8795	0.05	0.05	0.05	0.05	0.222222	0	0.15	0.1	0	0.05	0.105263	0.15	0.05	0.1	0.2	0	0	0.1	0.25	0.15	0.25	0.1	0.0952381	0.315789	0.157895	0.105263	0.125	0.05	0	0.15	0.25
Idba_scaffold112251	3675	0	0	0.05	0	0.111111	0.0625	0.1	0.05	0.05	0.05	0.263158	0	0	0	0.1	0.368421	0	0.05	0	0	0	0.1	0.0952381	0	0	0	0	0.05	0.1	0	0.6875
Idba_scaffold112277	2653	0	0.05	0	0	0.111111	0.0625	0.05	0.05	0	0	0.315789	0	0	0	0.1	0.263158	0	0.15	0	0	0	0.05	0.142857	0.0526316	0	0	0	0.05	0	0	0.5625
Idba_scaffold11228	11240	0	0	0	0	0.111111	0	0	0	0	0	0	0	0	0	0	0	0	0	0	0	0	0	0	0	0	0	0	0	0	0.05	0
Idba_scaffold11228	16008	0	0	0	0	0.111111	0	0	0	0	0	0	0	0	0	0	0	0	0	0	0	0	0	0	0	0	0	0	0	0	0	0
Idba_scaffold112297	853	0.25	0.2	0.2	0.1	0.333333	0.125	0.1	0.05	0.05	0.3	0.105263	0	0.15	0.1	0.1	0.0526316	0	0.3	0.15	0.15	0.1	0.2	0.190476	0.157895	0.210526	0.263158	0.3125	0.15	0.5	0.25	0.3125
Idba_scaffold1123	14293	0	0	0	0	0.111111	0	0	0	0	0	0	0	0	0	0	0	0	0	0	0	0	0	0	0	0	0	0	0	0	0	0
Idba_scaffold1123	15329	0	0	0	0	0.111111	0	0	0	0	0	0	0	0	0	0	0	0	0	0	0	0	0	0	0	0	0	0	0	0	0	0
Idba_scaffold1123	15378	0	0	0	0	0.111111	0	0	0	0	0	0	0	0	0	0	0	0	0	0	0	0	0	0	0	0	0	0	0	0	0	0
Idba_scaffold11230	231	0	0	0	0	0	0	0	0	0	0	0.0526316	0	0	0	0	0	0	0.05	0	0	0	0	0	0	0	0	0	0	0	0	0.1875
Idba_scaffold112315	1723	0	0.1	0.05	0	0.111111	0.1875	0.05	0.15	0.25	0	0.0526316	0	0	0.1	0.25	0.157895	0	0.05	0.1	0.05	0.15	0.25	0.285714	0.210526	0.0526316	0	0	0	0	0	0.4375
Idba_scaffold112319	3453	0.1	0.05	0.1	0	0.222222	0.0625	0.15	0.15	0.1	0	0.315789	0.05	0.05	0.1	0.2	0.473684	0	0.15	0.1	0.1	0.05	0.15	0.190476	0.0526316	0.157895	0.105263	0.25	0.15	0.2	0.1	0.6875
Idba_scaffold112320	1872	0	0	0	0	0.111111	0	0	0	0	0	0	0	0	0	0	0	0	0	0	0	0	0	0	0	0	0	0	0	0	0	0
Idba_scaffold11233	7163	0	0	0	0	0.111111	0	0	0	0	0	0	0	0	0	0	0	0	0	0	0	0	0	0	0	0	0	0	0	0	0	0
Idba_scaffold112335	1454	0	0	0	0	0.111111	0	0.05	0	0	0	0.0526316	0	0	0	0.1	0.157895	0	0	0	0	0	0.05	0.142857	0.0526316	0	0	0.0625	0	0	0	0.625
Idba_scaffold112337	3263	0	0	0	0	0.111111	0.0625	0.05	0	0	0	0.157895	0	0	0	0.1	0.157895	0	0.05	0	0	0	0	0.0952381	0	0	0	0	0.05	0	0	0.5
Idba_scaffold11234	3232	0	0	0	0	0.111111	0	0	0	0	0	0	0	0	0	0	0	0	0.05	0	0	0	0	0	0	0	0	0	0	0	0	0
Idba_scaffold11234	3294	0	0	0	0	0.111111	0	0	0	0	0	0	0	0	0	0	0	0	0	0	0	0	0	0	0	0	0	0	0	0	0	0
Idba_scaffold11234	3395	0	0	0	0	0.111111	0	0	0	0	0	0	0	0	0	0	0	0	0	0	0	0	0	0	0	0	0	0	0	0	0	0
Idba_scaffold11234	6049	0	0	0	0	0.111111	0	0	0	0	0	0	0	0	0	0	0	0	0	0	0	0	0	0	0	0	0	0	0	0	0	0
Idba_scaffold11234	12042	0	0	0	0	0	0	0	0	0	0	0	0	0	0	0	0	0	0	0	0	0	0	0	0	0	0	0	0	0	0	0
Idba_scaffold11234	13477	0	0	0	0	0.111111	0	0	0	0	0	0	0	0	0	0	0	0	0	0	0	0	0	0	0	0	0	0	0	0	0	0
Idba_scaffold11234	13956	0	0	0	0	0.111111	0	0	0	0	0	0	0	0	0	0	0	0	0	0	0	0	0	0	0	0	0	0	0	0	0	0
Idba_scaffold112345	1809	0	0.05	0	0	0.111111	0	0.05	0	0	0	0	0	0	0	0.05	0	0	0.05	0.05	0	0	0	0.0952381	0.0526316	0	0	0	0	0	0	0.625
Idba_scaffold11235	903	0	0	0	0	0.111111	0	0.05	0	0	0	0.0526316	0	0	0	0.1	0.0526316	0	0.05	0	0	0	0	0.047619	0	0	0	0	0	0	0	0.5625
Idba_scaffold11235	2355	0.05	0.05	0.15	0.05	0.111111	0.0625	0	0.05	0.1	0.3	0.0526316	0.05	0.05	0.05	0	0	0	0.15	0.1	0.15	0	0.05	0.047619	0.0526316	0	0.0526316	0.0625	0	0	0.1	0.3125
Idba_scaffold112350	914	0.05	0.15	0.1	0.05	0.222222	0.125	0.15	0	0.1	0.15	0.263158	0.1	0.1	0.1	0.25	0.210526	0.166667	0.15	0.05	0.1	0.15	0.15	0.238095	0.105263	0.0526316	0.157895	0.125	0.05	0.3	0.1	0.6875
Idba_scaffold112384	3711	0	0	0	0	0.111111	0	0	0	0	0	0	0	0	0	0	0	0	0	0	0	0	0	0	0	0	0	0	0	0	0	0
Idba_scaffold112396	1403	0	0	0	0	0.111111	0	0	0	0	0	0	0	0	0	0	0	0	0	0	0	0	0	0	0	0	0	0	0	0	0	0
Idba_scaffold1124	2404	0	0.05	0	0	0.111111	0.0625	0.05	0.05	0	0	0.157895	0	0	0	0.15	0.210526	0	0.1	0	0	0	0.05	0.0952381	0.0526316	0	0	0	0.05	0.1	0	0.625
Idba_scaffold1124	11118	0	0.05	0.05	0	0.111111	0.125	0.15	0.05	0	0.05	0.473684	0.05	0	0.05	0.25	0.368421	0	0.2	0	0	0.05	0.05	0.238095	0.105263	0.157895	0	0	0.35	0.2	0	0.75
Idba_scaffold1124	16989	0	0	0	0	0.111111	0	0	0	0	0	0	0	0	0	0	0	0	0	0	0	0	0	0	0	0	0	0	0	0	0	0
Idba_scaffold112401	2399	0	0	0	0	0.111111	0	0	0	0	0	0	0	0	0	0.1	0	0	0.05	0	0	0	0	0.047619	0	0	0	0	0	0	0	0.25
Idba_scaffold112419	1130	0	0.05	0.05	0.05	0	0	0.05	0.1	0	0.1	0	0	0.05	0.05	0.05	0	0.0833333	0.15	0.05	0.1	0	0	0	0.157895	0.0526316	0.105263	0.125	0.05	0.2	0.25	0
Idba_scaffold112427	3686	0	0	0	0	0.111111	0	0	0	0	0	0	0	0	0	0	0	0	0	0	0.1	0	0	0	0	0	0	0	0	0	0	0
Idba_scaffold11243	830	0	0	0	0	0.111111	0	0	0	0	0	0	0	0	0	0	0	0	0	0	0	0	0	0	0	0	0	0	0	0	0	0
Idba_scaffold112440	2337	0.1	0.2	0.15	0.1	0.333333	0.1875	0.45	0.25	0.25	0.05	0.210526	0.05	0.2	0.1	0.1	0	0	0.2	0.1	0.3	0.15	0.05	0.0952381	0	0.0526316	0.105263	0.1875	0.2	0.2	0.5	0.0625
Idba_scaffold112462	3016	0	0	0	0	0.111111	0	0	0	0	0	0.0526316	0	0	0	0.05	0.0526316	0	0.05	0	0	0	0	0.047619	0	0	0	0	0	0	0	0.4375
Idba_scaffold11247	4642	0.05	0.1	0.05	0	0.222222	0.125	0.1	0.1	0.05	0	0.315789	0	0	0	0.15	0.421053	0	0.15	0	0	0.05	0.05	0.190476	0.0526316	0.0526316	0	0	0.15	0.1	0	0.4375
Idba_scaffold11249	16431	0	0	0	0	0.111111	0.0625	0.05	0	0	0	0.210526	0	0	0.05	0.2	0.210526	0	0.1	0	0	0	0	0.0952381	0.0526316	0	0	0	0.05	0.1	0	0.5
Idba_scaffold112504	2440	0.05	0.2	0.25	0.1	0.111111	0.125	0.1	0.15	0.3	0.1	0.105263	0.25	0.15	0.35	0.25	0.315789	0.25	0.2	0.3	0.55	0.15	0.15	0.285714	0.315789	0.105263	0.157895	0.125	0	0.2	0.3	0.25
Idba_scaffold112526	2389	0	0	0	0	0.111111	0	0	0	0	0	0.0526316	0	0	0	0.05	0	0	0.05	0	0	0	0	0	0	0	0	0	0	0	0	0.125
Idba_scaffold112530	1731	0	0.1	0.25	0	0.222222	0.25	0.2	0.05	0.05	0.05	0.578947	0	0	0.1	0.2	0.421053	0	0.15	0.1	0	0.05	0.1	0.333333	0.105263	0.210526	0.0526316	0	0.25	0.1	0	0.75
Idba_scaffold112545	1801	0	0	0.05	0	0.111111	0.0625	0	0	0.05	0	0	0.05	0	0	0.15	0	0.0833333	0.15	0.15	0.15	0.15	0	0.047619	0.0526316	0.0526316	0	0	0.1	0	0	0
Idba_scaffold112562	1223	0	0	0	0	0.111111	0	0	0	0	0	0	0	0	0	0	0	0	0	0	0	0	0	0	0	0	0	0	0	0	0	0
Idba_scaffold112562	2760	0	0	0	0.05	0.111111	0	0	0	0	0	0	0	0	0	0	0	0	0.05	0	0	0	0	0	0	0	0	0	0	0	0	0
Idba_scaffold112565	709	0	0	0	0	0.111111	0	0	0	0	0	0	0	0	0	0	0.0526316	0	0.05	0	0	0	0	0	0	0	0	0	0	0	0	0.0625
Idba_scaffold112565	2764	0	0.05	0	0	0	0	0.05	0	0	0	0.0526316	0	0	0	0.05	0.0526316	0	0.05	0	0	0	0.05	0.047619	0.0526316	0	0	0	0	0.1	0	0.5625
Idba_scaffold112585	1973	0	0	0	0	0.111111	0	0	0	0	0	0	0	0	0	0	0	0	0	0	0	0	0	0	0	0	0	0	0	0	0	0
Idba_scaffold112618	1699	0	0	0	0.05	0.222222	0.0625	0	0	0	0.05	0.105263	0	0	0	0.05	0.0526316	0	0.15	0	0	0	0.05	0.190476	0	0	0	0.125	0.05	0	0	0.5625
Idba_scaffold112622	3498	0	0	0	0	0.333333	0	0	0	0	0	0	0	0	0	0	0	0	0.05	0	0	0	0	0	0	0	0	0	0	0	0	0
Idba_scaffold11263	14270	0	0	0	0	0.111111	0	0	0	0	0	0	0	0	0	0	0	0	0	0	0	0	0	0	0	0	0	0	0	0	0	0
Idba_scaffold112631	1024	0	0	0	0	0.111111	0	0	0	0	0	0	0	0	0	0	0	0	0	0	0	0	0	0	0	0	0	0.0625	0	0	0	0
Idba_scaffold112647	764	0	0	0	0	0.111111	0	0	0	0	0	0	0	0	0	0	0	0	0	0	0	0	0	0	0	0	0	0	0	0	0	0
Idba_scaffold112647	859	0	0	0	0	0.111111	0	0	0	0	0	0	0	0	0	0	0	0	0	0	0	0	0	0	0	0	0	0	0	0	0	0
Idba_scaffold11266	6078	0	0.05	0.15	0.05	0.222222	0.3125	0	0.05	0	0	0.210526	0.05	0	0	0.05	0.0526316	0	0.1	0.15	0.05	0.05	0	0.0952381	0.105263	0.0526316	0.0526316	0	0.15	0.1	0.05	0.125
Idba_scaffold112663	3571	0	0	0	0	0	0	0	0	0	0	0	0	0	0	0	0	0	0	0	0	0	0	0	0	0	0	0	0	0	0	0
Idba_scaffold112666	2899	0	0	0	0	0.111111	0	0	0	0	0	0	0	0	0	0	0	0	0.05	0	0	0	0	0	0	0	0	0	0	0	0	0
Idba_scaffold112668	2849	0	0	0	0	0.111111	0.0625	0.05	0	0	0	0.263158	0.1	0	0	0.1	0.263158	0	0.1	0.05	0	0	0.05	0.190476	0.157895	0.0526316	0	0	0.05	0	0	0.4375
Idba_scaffold112671	2995	0	0.05	0	0	0.555556	0	0.05	0	0.05	0.05	0.105263	0	0.2	0.05	0.1	0.368421	0	0.05	0.15	0	0.1	0.05	0.142857	0	0	0.157895	0	0	0	0	0.5
Idba_scaffold112685	2524	0	0.05	0.15	0.05	0.222222	0.0625	0.1	0	0	0.05	0.315789	0.05	0	0.1	0.1	0.315789	0	0.05	0.1	0.05	0.15	0.05	0.238095	0.105263	0.105263	0	0.0625	0	0	0.1	0.5625
Idba_scaffold112690	2339	0	0	0	0	0.111111	0.0625	0	0	0.05	0	0.0526316	0	0	0	0	0	0	0	0.05	0	0.05	0	0	0	0	0	0.0625	0	0.1	0	0
Idba_scaffold112701	2641	0.15	0.2	0.1	0.05	0.444444	0.0625	0.1	0.05	0.15	0	0.263158	0.05	0.1	0	0.05	0.105263	0.0833333	0.15	0.15	0	0.1	0.1	0	0.157895	0.0526316	0.0526316	0.3125	0.25	0.1	0.2	0.0625
Idba_scaffold11271	3337	0	0	0	0	0.111111	0	0	0	0	0	0	0	0	0	0	0	0	0	0	0	0	0	0	0	0	0	0	0	0	0	0
Idba_scaffold11271	16691	0	0	0	0	0.111111	0.0625	0	0	0	0	0	0	0	0	0	0	0	0.05	0	0	0	0	0.047619	0	0	0	0	0	0	0	0
Idba_scaffold112720	3674	0	0	0	0	0.111111	0	0	0	0	0	0.0526316	0	0	0	0	0	0	0.05	0	0	0	0	0.047619	0	0	0	0	0	0	0	0.25
Idba_scaffold112736	2177	0	0	0	0	0.111111	0	0	0	0	0	0.0526316	0	0	0	0	0.105263	0	0.05	0	0	0	0	0	0	0	0	0	0	0	0	0.4375
Idba_scaffold112742	3024	0	0	0	0	0.111111	0	0.05	0	0	0	0.0526316	0	0	0	0.1	0.0526316	0	0.05	0	0	0	0	0.0952381	0	0	0	0	0	0	0	0.375
Idba_scaffold112759	1402	0	0	0	0	0.111111	0	0	0	0	0	0	0	0	0	0	0	0	0	0	0	0	0	0	0	0	0.0526316	0	0	0	0	0
Idba_scaffold112762	2483	0	0.05	0.05	0.05	0.111111	0.0625	0.2	0	0.1	0.05	0.105263	0.05	0	0	0.2	0	0	0	0	0	0	0.05	0.0952381	0	0.0526316	0.0526316	0	0.2	0	0.15	0.4375
Idba_scaffold112781	2518	0	0	0	0	0.111111	0	0.05	0	0	0	0	0.05	0	0	0.1	0.0526316	0	0.2	0.1	0	0.05	0.05	0.0952381	0.210526	0	0.0526316	0	0.05	0	0	0.375
Idba_scaffold112781	3091	0	0	0	0	0.111111	0	0	0.05	0	0	0	0.1	0.15	0	0.05	0	0	0.4	0.2	0.1	0.2	0.15	0.047619	0.631579	0.105263	0.210526	0.25	0.1	0.1	0.25	0
Idba_scaffold112798	1934	0.05	0.15	0.1	0.05	0.111111	0.0625	0.15	0.05	0.05	0.25	0	0.1	0.15	0.1	0.05	0.105263	0.0833333	0.25	0.2	0.05	0.1	0	0.0952381	0.210526	0.157895	0.210526	0.125	0.2	0.5	0.15	0.25
Idba_scaffold1128	32084	0	0	0	0	0	0	0	0	0	0	0	0	0	0	0	0	0	0	0	0	0	0	0	0	0	0	0	0	0	0	0
Idba_scaffold1128	35665	0.05	0.1	0.1	0	0.222222	0.3125	0.15	0.05	0.05	0	0.263158	0	0	0.05	0.1	0.368421	0	0.1	0	0	0.05	0.05	0.142857	0.105263	0	0	0	0.1	0.1	0	0.75
Idba_scaffold112803	30	0	0.1	0.05	0.05	0.111111	0.0625	0.05	0	0	0	0.0526316	0.05	0.05	0.1	0.05	0.105263	0.0833333	0.1	0	0.05	0	0.1	0.142857	0	0	0.0526316	0	0.05	0	0	0.5
Idba_scaffold112803	3553	0	0	0	0.05	0.222222	0	0	0	0	0	0	0	0	0	0	0	0	0.05	0	0	0	0	0	0.105263	0	0	0	0	0	0	0.125
Idba_scaffold11281	1313	0	0	0	0	0	0	0	0	0	0	0	0	0	0	0	0	0	0	0	0	0	0	0	0	0	0	0	0	0	0	0
Idba_scaffold112816	52	0	0	0	0	0.111111	0	0	0	0	0	0	0	0	0	0	0	0	0	0	0	0	0	0	0	0	0	0	0	0	0	0
Idba_scaffold112816	327	0	0	0	0	0.111111	0	0	0	0	0	0	0	0	0	0	0	0	0	0	0	0	0	0	0	0	0	0	0	0	0	0
Idba_scaffold112816	1702	0	0	0	0	0.111111	0	0	0	0	0	0	0	0	0	0	0	0	0	0	0	0	0	0	0	0	0	0	0	0	0	0
Idba_scaffold112816	3339	0	0	0	0	0.111111	0	0	0	0	0	0	0	0	0.05	0	0	0	0	0	0	0	0	0	0	0	0	0	0	0	0	0
Idba_scaffold112816	3675	0	0.05	0	0	0.111111	0.0625	0.05	0.05	0	0	0.263158	0	0	0	0.1	0.315789	0	0.05	0	0	0.05	0.05	0.142857	0.105263	0	0	0	0.05	0.1	0	0.5625
Idba_scaffold112818	1097	0	0	0.15	0.1	0.111111	0	0.2	0	0	0.15	0	0	0.05	0	0.2	0.210526	0.0833333	0.1	0.1	0.1	0.05	0	0.0952381	0	0.0526316	0.157895	0.1875	0.1	0	0.15	0.0625
Idba_scaffold112850	3516	0	0	0	0	0.111111	0	0	0	0	0	0	0	0	0	0	0	0	0	0	0	0	0	0	0	0	0	0	0	0	0	0
Idba_scaffold112851	94	0.1	0.05	0.1	0	0.222222	0.3125	0.15	0.1	0.05	0	0.421053	0	0	0.1	0.1	0.421053	0	0.05	0	0	0	0.05	0.190476	0.105263	0	0	0	0.2	0.1	0	0.875
Idba_scaffold112851	2076	0.05	0	0.05	0	0.111111	0	0	0	0	0	0	0	0	0	0	0	0	0	0	0	0	0	0	0	0	0	0	0	0	0	0
Idba_scaffold112893	301	0.05	0.05	0.05	0.1	0.222222	0.1875	0.2	0.15	0.05	0.05	0.157895	0.25	0.05	0.05	0.1	0.210526	0.166667	0.2	0	0.05	0.15	0.05	0.0952381	0	0.0526316	0	0.0625	0.05	0.4	0.05	0.5625
Idba_scaffold112896	1514	0	0	0	0	0.222222	0	0	0	0	0	0.0526316	0	0	0	0.1	0.0526316	0	0.05	0.05	0	0	0	0.0952381	0	0	0.0526316	0	0	0	0	0.5
Idba_scaffold112920	3644	0	0	0	0	0.111111	0	0	0	0	0	0.0526316	0	0	0	0.05	0	0	0.05	0	0	0	0.05	0.0952381	0	0	0	0	0	0	0	0.3125
Idba_scaffold112926	750	0.05	0	0.1	0	0.111111	0.0625	0.05	0.05	0.05	0	0	0	0	0	0.1	0	0	0.1	0	0	0	0.05	0	0	0	0.0526316	0	0.05	0.1	0	0.125
Idba_scaffold11293	12722	0.1	0.2	0.2	0.1	0.555556	0.375	0.25	0.25	0.25	0.05	0.263158	0.1	0.15	0.2	0.35	0	0.166667	0.2	0.4	0.2	0.1	0.1	0.0952381	0.157895	0.157895	0.368421	0.1875	0.15	0.4	0.15	0.25
Idba_scaffold112932	1507	0.1	0.15	0.1	0.05	0.111111	0.125	0.1	0.1	0.15	0.05	0.315789	0.2	0.05	0.1	0.15	0.210526	0.0833333	0.2	0.15	0.1	0	0.05	0.047619	0.210526	0.157895	0	0.0625	0.1	0.1	0.1	0.0625
Idba_scaffold112943	3220	0	0	0.05	0	0.111111	0.0625	0	0	0	0.05	0	0	0	0.05	0.05	0.0526316	0	0	0	0	0	0	0	0	0	0.0526316	0	0	0	0	0
Idba_scaffold112972	2328	0	0	0	0	0.111111	0	0	0	0	0	0	0	0	0	0	0	0	0	0	0	0	0	0	0	0	0	0	0	0	0	0
Idba_scaffold112976	2727	0	0	0	0	0.111111	0	0	0	0	0	0	0	0	0	0	0	0	0	0	0	0	0	0	0	0	0	0	0	0	0	0
Idba_scaffold11298	4774	0	0	0	0	0.111111	0.0625	0.05	0	0	0	0.0526316	0	0	0	0.1	0.105263	0	0.1	0.1	0	0	0	0.142857	0	0	0	0	0	0	0	0.5
Idba_scaffold112980	765	0.2	0	0.05	0.15	0.111111	0	0	0	0.05	0	0	0	0	0	0	0.0526316	0.166667	0	0.3	0.05	0.05	0	0.0952381	0	0	0	0.0625	0	0.1	0.1	0
Idba_scaffold1130	14009	0.05	0.05	0.05	0	0.222222	0.0625	0	0.05	0	0	0	0.05	0	0	0.05	0	0	0.05	0	0	0	0.05	0	0	0.0526316	0	0	0	0	0	0.0625
Idba_scaffold1130	17703	0	0	0	0	0.111111	0.125	0.05	0	0	0	0.263158	0	0	0	0.1	0.315789	0	0.1	0	0	0.05	0.05	0.0952381	0.0526316	0	0	0	0.05	0	0	0.6875
Idba_scaffold1130	32222	0	0	0	0	0.111111	0	0	0	0.05	0	0	0	0	0	0	0	0	0	0.05	0	0	0	0	0	0	0	0	0	0	0	0
Idba_scaffold113039	135	0	0	0	0	0.111111	0	0	0	0	0	0.0526316	0	0	0	0.1	0.0526316	0	0.05	0	0	0	0	0.047619	0	0	0	0	0	0	0	0.5625
Idba_scaffold113049	319	0.05	0	0.15	0.05	0.222222	0.1875	0.1	0	0.1	0.05	0.210526	0.05	0.1	0	0	0.157895	0.166667	0.05	0.1	0.05	0.05	0.05	0.142857	0.0526316	0.0526316	0.157895	0.125	0.2	0.3	0.05	0.125
Idba_scaffold113049	1618	0.25	0	0.3	0.15	0.444444	0.375	0.1	0.25	0.05	0.15	0.105263	0.25	0.1	0.3	0.35	0.263158	0.25	0.15	0.15	0.05	0.3	0.3	0.047619	0.0526316	0.0526316	0.157895	0.0625	0.1	0.2	0.05	0.1875
Idba_scaffold11305	3106	0.05	0.1	0.05	0.05	0.444444	0	0.05	0.05	0.05	0.2	0	0.05	0.25	0	0.05	0.157895	0.0833333	0.05	0.05	0.15	0.05	0.1	0.0952381	0.0526316	0.0526316	0.105263	0	0.05	0	0	0.0625
Idba_scaffold11305	7813	0	0	0	0	0.111111	0	0	0	0	0	0	0	0	0	0	0	0	0	0	0	0	0	0	0	0	0	0	0	0	0	0
Idba_scaffold11305	8959	0	0	0	0	0.111111	0	0	0	0	0	0.0526316	0	0	0	0.1	0.105263	0	0.1	0	0	0	0	0.047619	0	0	0	0	0	0.1	0	0.625
Idba_scaffold113061	663	0	0	0	0	0.111111	0	0	0	0	0	0	0.05	0	0	0	0	0.0833333	0	0.1	0.1	0	0	0	0	0	0	0	0	0	0	0
Idba_scaffold113061	817	0	0	0	0.05	0.111111	0	0	0.05	0.1	0	0	0	0	0.05	0.1	0	0	0	0.05	0.1	0	0	0	0	0	0	0	0.05	0	0	0
Idba_scaffold113061	2590	0	0	0	0	0	0	0.05	0	0	0.05	0	0	0	0	0	0	0.0833333	0	0	0	0	0	0	0	0	0	0	0.05	0	0	0
Idba_scaffold113069	3063	0.05	0.05	0.2	0.1	0.111111	0.25	0.35	0.05	0.05	0.1	0.210526	0.1	0.1	0.15	0.35	0.263158	0.25	0.15	0.15	0.1	0.1	0.1	0.0952381	0.210526	0.263158	0.0526316	0.0625	0.2	0.1	0.05	0.8125
Idba_scaffold11307	3697	0	0	0	0	0.222222	0	0	0	0	0	0	0	0	0	0	0	0	0	0	0	0	0	0	0	0	0	0.0625	0	0	0	0
Idba_scaffold11307	10537	0.2	0.1	0.2	0.15	0.111111	0.25	0.1	0.05	0.1	0.15	0.421053	0.2	0.2	0.3	0.15	0.105263	0.0833333	0.1	0.3	0.4	0.15	0.4	0.285714	0.157895	0.210526	0.105263	0.25	0.2	0.2	0.2	0.3125
Idba_scaffold113082	1520	0	0	0	0	0.111111	0	0	0	0	0	0	0	0	0	0	0	0	0	0	0	0	0	0	0	0	0	0	0	0	0	0
Idba_scaffold113095	446	0	0	0	0	0.111111	0	0	0	0	0	0	0	0	0	0.05	0	0	0.05	0	0	0	0	0	0	0	0	0	0	0	0	0.375
Idba_scaffold113095	579	0.05	0.05	0.05	0	0.222222	0.0625	0.1	0.05	0.05	0	0.368421	0.05	0	0.1	0.2	0.421053	0	0.1	0	0	0.05	0.05	0.285714	0.105263	0.157895	0	0	0.25	0.1	0	0.6875
Idba_scaffold11311	5581	0	0	0	0	0.111111	0	0	0	0	0	0	0	0	0	0	0	0	0	0	0	0	0	0	0	0	0	0	0	0	0	0
Idba_scaffold11311	14126	0.05	0	0	0.05	0.222222	0.125	0.05	0.05	0.1	0.15	0.0526316	0	0.05	0	0	0.105263	0	0.1	0.1	0	0.1	0.15	0.142857	0	0	0	0.0625	0	0	0.05	0
Idba_scaffold11311	14567	0	0	0	0	0.222222	0	0	0	0	0.05	0	0	0	0	0	0	0	0	0	0	0	0	0	0	0	0	0	0	0	0	0
Idba_scaffold11311	15211	0	0	0	0	0.111111	0	0.05	0	0	0	0.0526316	0	0	0	0.1	0.157895	0	0.1	0	0	0	0.05	0.047619	0	0	0	0	0	0	0	0.625
Idba_scaffold113112	886	0	0	0	0	0.111111	0	0	0	0	0	0.0526316	0	0	0.05	0	0	0	0.05	0	0	0	0	0.047619	0	0	0	0	0	0	0	0.25
Idba_scaffold113115	3054	0	0	0	0	0	0	0	0	0	0	0	0	0	0	0	0	0	0	0	0	0	0	0	0	0	0	0	0	0	0	0
Idba_scaffold11312	2594	0	0.05	0	0	0.111111	0.0625	0.05	0	0	0.05	0.210526	0	0.05	0	0.15	0.263158	0	0.05	0	0	0.05	0.05	0.142857	0.0526316	0.0526316	0	0	0.05	0	0	0.625
Idba_scaffold113125	2842	0	0	0	0	0.111111	0	0	0	0	0	0	0	0	0	0	0	0	0	0	0	0	0	0	0	0	0	0	0	0	0	0
Idba_scaffold11314	8450	0	0	0	0	0.111111	0	0	0	0	0	0	0	0	0	0	0	0	0	0	0	0	0	0	0	0	0	0	0	0	0	0
Idba_scaffold11314	8511	0	0	0	0	0.111111	0	0	0	0.05	0	0	0	0	0	0	0	0	0	0	0	0.05	0.05	0	0	0	0	0	0	0	0	0
Idba_scaffold11315	1887	0.1	0.05	0.15	0	0.111111	0	0.05	0.05	0	0	0	0	0	0.05	0	0.105263	0.25	0.1	0.05	0.15	0.25	0.05	0.142857	0.0526316	0	0	0.0625	0.05	0	0	0.0625
Idba_scaffold11315	12544	0	0	0	0	0.111111	0	0	0	0	0	0.0526316	0	0	0	0.05	0.0526316	0	0	0	0	0	0	0	0	0	0	0	0	0	0	0.4375
Idba_scaffold11317	4836	0	0	0	0	0.111111	0	0	0	0	0	0	0	0	0	0	0	0	0.05	0	0	0	0	0	0	0	0	0	0	0	0	0
Idba_scaffold11318	1115	0	0.15	0	0	0.111111	0	0	0	0	0	0.0526316	0.05	0	0	0	0	0	0	0.05	0	0	0	0	0	0	0	0	0	0	0	0
Idba_scaffold11318	1716	0	0.05	0	0	0.111111	0.0625	0.05	0	0.1	0	0.210526	0	0	0	0.05	0.210526	0	0.1	0	0	0	0	0.0952381	0	0	0	0	0.05	0.1	0	0.5625
Idba_scaffold113190	2675	0	0	0	0	0.111111	0.0625	0.05	0	0	0	0	0	0	0.05	0	0	0.166667	0	0	0	0	0	0	0.105263	0	0	0	0	0	0	0
Idba_scaffold1132	37917	0.2	0.25	0.25	0.15	0.333333	0.25	0.2	0.25	0.15	0.15	0.157895	0.1	0.25	0.05	0.2	0.210526	0.0833333	0.2	0.25	0.3	0.15	0.2	0.428571	0.263158	0.157895	0.157895	0.1875	0.1	0.2	0.15	0.125
Idba_scaffold11320	15870	0.05	0	0	0	0.222222	0	0	0	0.05	0	0	0	0	0	0	0	0	0	0	0.05	0	0	0	0	0	0	0	0.05	0	0.05	0
Idba_scaffold113205	2135	0	0.05	0	0	0.111111	0	0	0.05	0	0	0	0.05	0.05	0	0	0	0	0.05	0	0	0	0.05	0	0	0	0	0	0	0	0.05	0.1875
Idba_scaffold11321	9777	0	0	0	0	0.111111	0	0	0	0	0	0	0	0	0	0	0	0	0	0	0	0	0	0.047619	0	0	0	0	0	0	0	0
Idba_scaffold11321	12125	0	0	0	0	0.111111	0	0	0	0	0	0	0	0	0	0	0	0	0	0	0	0	0	0	0	0	0	0	0	0	0	0
Idba_scaffold113221	1828	0.1	0.1	0.1	0.1	0.222222	0.1875	0.15	0.15	0.1	0	0.368421	0	0.35	0	0.2	0.315789	0	0.35	0.1	0	0.05	0.1	0.238095	0.157895	0	0.105263	0.125	0.15	0.2	0	0.75
Idba_scaffold113224	2827	0	0	0	0	0.111111	0	0	0	0	0	0	0	0	0	0	0	0	0	0	0	0	0	0	0	0	0	0	0	0	0	0
Idba_scaffold113227	3619	0	0.05	0	0.05	0.222222	0.0625	0	0.05	0.05	0	0	0	0.1	0	0	0	0	0	0.2	0	0	0.1	0.142857	0.0526316	0	0.210526	0	0	0	0.05	0
Idba_scaffold113240	3496	0	0	0	0	0	0.0625	0	0	0	0	0.157895	0.15	0	0	0.05	0	0.0833333	0.05	0	0.1	0	0	0	0	0	0	0	0	0.1	0	0.0625
Idba_scaffold11325	3080	0.05	0.05	0	0	0.222222	0	0	0	0.1	0.05	0	0.15	0.2	0.35	0.1	0.210526	0.0833333	0.05	0.1	0.1	0	0.1	0.0952381	0.0526316	0	0.0526316	0.125	0	0	0	0
Idba_scaffold113265	1147	0	0	0	0	0.111111	0	0	0	0	0	0.0526316	0	0	0	0	0	0	0.05	0	0	0	0	0	0	0	0	0	0	0	0	0.125
Idba_scaffold113265	1401	0	0	0	0	0.111111	0	0	0	0	0	0	0	0	0	0	0	0	0	0	0	0	0	0	0	0	0	0	0	0	0	0
Idba_scaffold113269	528	0	0	0	0	0.111111	0	0	0	0	0	0	0	0	0	0	0	0	0	0	0	0	0	0	0	0	0	0	0	0	0	0
Idba_scaffold113272	2754	0	0	0	0.05	0.111111	0	0	0	0	0	0	0	0.05	0	0	0	0	0.1	0	0	0	0	0	0	0	0	0	0	0	0	0
Idba_scaffold113284	3163	0	0	0.1	0	0.111111	0	0.15	0.05	0.1	0	0	0	0	0.05	0	0	0	0	0	0	0	0.05	0	0	0	0	0	0	0	0.05	0
Idba_scaffold113284	3504	0.15	0.05	0.1	0.05	0.222222	0.1875	0.15	0	0.05	0	0.315789	0.1	0.05	0.05	0.2	0.157895	0.0833333	0.15	0.15	0.05	0	0.05	0.142857	0.157895	0.0526316	0.0526316	0.0625	0.2	0.1	0.15	0.625
Idba_scaffold113298	2655	0.05	0.1	0.1	0.1	0.222222	0	0.05	0.1	0	0.05	0.0526316	0.1	0.1	0.05	0.15	0.105263	0	0.1	0.1	0.05	0.15	0.15	0.190476	0.105263	0	0	0.125	0.05	0.3	0.1	0.5
Idba_scaffold113317	687	0	0	0.05	0	0.111111	0.0625	0.05	0.05	0	0	0.421053	0	0	0	0.15	0.263158	0	0.05	0.05	0	0	0	0.142857	0	0	0	0	0.1	0	0	0.625
Idba_scaffold113319	80	0.1	0.15	0.15	0.05	0.333333	0.25	0.3	0.15	0.15	0.05	0.526316	0	0.05	0.05	0.35	0.526316	0	0.1	0.05	0.2	0.05	0.05	0.285714	0.105263	0.210526	0.0526316	0.125	0.5	0.1	0.1	0.75
Idba_scaffold113319	393	0	0.15	0.15	0	0.222222	0.3125	0.1	0	0.1	0.05	0.105263	0	0	0.05	0.15	0.157895	0	0.15	0.1	0	0.05	0.1	0.238095	0.105263	0	0.0526316	0	0.15	0.2	0	0.5625
Idba_scaffold113319	498	0	0	0	0	0	0	0	0	0	0	0.0526316	0	0	0.05	0.1	0.105263	0	0.1	0	0	0	0.05	0.047619	0.0526316	0	0	0	0	0	0	0
Idba_scaffold113321	1654	0.1	0.05	0	0	0.333333	0	0.1	0	0.1	0.15	0	0	0	0.05	0	0.0526316	0	0	0.1	0.15	0.15	0.15	0.0952381	0	0	0.0526316	0	0	0	0.05	0
Idba_scaffold11333	7622	0	0	0	0	0.111111	0	0	0	0	0	0	0	0	0	0	0	0	0	0	0	0	0	0	0	0	0	0	0.05	0	0	0
Idba_scaffold113333	75	0	0.05	0.1	0.15	0.222222	0	0.05	0	0.1	0.1	0.157895	0	0.2	0	0.15	0.0526316	0	0	0.05	0.1	0.05	0.1	0.142857	0.0526316	0	0	0	0	0	0.05	0.0625
Idba_scaffold113346	193	0	0	0	0	0	0	0	0	0	0	0	0	0	0	0	0	0	0	0	0	0	0	0	0	0	0	0	0	0	0	0
Idba_scaffold11335	6441	0	0	0	0.05	0.111111	0.0625	0	0	0	0	0.0526316	0	0	0	0	0	0	0.05	0	0	0	0	0	0	0	0	0	0	0	0.05	0
Idba_scaffold11335	8750	0	0	0.1	0	0	0.125	0	0	0	0.1	0	0	0	0.05	0	0	0	0.1	0.05	0	0	0.1	0	0	0.0526316	0	0.0625	0	0	0	0
Idba_scaffold11335	16585	0	0.15	0.05	0	0.222222	0.0625	0	0	0.1	0.05	0.105263	0	0	0.05	0.15	0.0526316	0	0.05	0.05	0	0	0	0.142857	0	0.105263	0	0.0625	0	0	0.05	0.4375
Idba_scaffold113350	3563	0	0	0	0	0.111111	0	0	0	0	0	0.0526316	0	0	0	0	0	0	0.05	0	0	0	0	0	0	0	0	0	0	0	0	0
Idba_scaffold113366	2765	0	0	0	0	0.111111	0	0	0	0	0	0	0	0	0	0	0	0	0	0	0	0	0	0	0	0	0	0	0	0	0	0
Idba_scaffold113385	3617	0	0	0	0	0	0	0	0	0	0	0.0526316	0	0	0	0	0	0	0	0	0	0	0	0.047619	0	0	0	0	0	0	0	0.1875
Idba_scaffold113394	3612	0	0.05	0.2	0	0.111111	0.25	0.25	0.1	0	0.1	0.368421	0	0	0.1	0.2	0.421053	0	0.2	0	0.05	0.05	0.05	0.238095	0.105263	0.0526316	0	0	0.55	0.2	0	0.8125
Idba_scaffold11340	11415	0	0	0	0	0.111111	0	0.05	0	0	0	0.157895	0	0	0	0.1	0.157895	0	0.05	0	0	0	0	0.0952381	0.0526316	0	0	0	0	0	0	0.625
Idba_scaffold113413	2166	0.05	0.05	0.05	0	0.555556	0.0625	0	0.15	0.25	0.2	0	0.1	0.2	0.05	0.1	0.105263	0.0833333	0.05	0.2	0.15	0.1	0.15	0.142857	0.0526316	0.0526316	0.157895	0.125	0	0.1	0.1	0
Idba_scaffold113425	894	0.25	0.1	0.2	0.2	0.222222	0.25	0.05	0.1	0.05	0.15	0.157895	0.1	0.1	0.05	0.1	0.0526316	0	0.05	0.15	0.05	0.1	0.05	0.0952381	0.157895	0	0.0526316	0.125	0	0.1	0.1	0.1875
Idba_scaffold11344	14984	0	0	0	0	0.111111	0	0	0	0	0	0	0	0	0	0	0	0	0	0	0	0	0	0.047619	0	0	0	0	0	0	0	0
Idba_scaffold113445	389	0	0.05	0	0	0.111111	0	0	0	0	0	0	0.05	0.1	0.05	0	0	0	0	0.05	0	0	0	0	0.0526316	0	0	0	0	0	0	0
Idba_scaffold11345	7801	0.15	0.1	0.05	0.05	0.222222	0.125	0.05	0.05	0.1	0	0.157895	0	0.05	0	0.1	0.0526316	0.0833333	0.1	0.1	0.15	0.05	0	0.238095	0.0526316	0	0.210526	0	0	0.1	0.05	0.0625
Idba_scaffold113455	1126	0	0	0	0	0.111111	0	0	0	0	0	0	0	0	0	0	0	0	0	0	0	0	0	0	0	0	0	0	0	0	0	0
Idba_scaffold113458	2148	0.15	0.05	0.05	0.05	0.111111	0.0625	0.15	0.05	0.15	0.05	0.263158	0.15	0.1	0.1	0.15	0.157895	0.0833333	0.05	0.1	0	0	0.1	0.0952381	0.105263	0.0526316	0	0.0625	0	0.2	0	0.4375
Idba_scaffold113465	215	0	0.05	0	0	0.111111	0.0625	0.05	0.05	0	0	0.368421	0	0	0	0.1	0.263158	0	0.05	0	0	0.05	0.05	0.0952381	0	0	0	0	0	0.1	0	0.5
Idba_scaffold113465	2171	0.1	0	0	0	0.222222	0	0	0	0	0	0	0	0	0	0	0	0	0.05	0	0	0	0	0	0	0	0	0	0	0	0	0
Idba_scaffold113478	829	0	0.05	0	0	0.111111	0	0	0	0	0	0	0	0	0	0	0	0	0	0	0	0	0.1	0	0	0.0526316	0	0	0	0	0.05	0
Idba_scaffold113480	1512	0.05	0	0	0	0.222222	0.0625	0	0	0	0	0	0.2	0	0	0.05	0	0	0.05	0	0	0.05	0.05	0.047619	0	0.105263	0.0526316	0	0	0	0.05	0.125
Idba_scaffold113484	1694	0	0	0	0	0.111111	0.125	0.05	0	0	0	0.105263	0	0	0	0.1	0.105263	0	0.1	0.05	0	0	0.05	0.142857	0.105263	0	0	0	0	0	0	0.625
Idba_scaffold113494	993	0	0	0	0	0.222222	0	0	0	0	0	0	0	0	0	0	0	0	0.05	0	0.05	0	0	0.047619	0	0	0.0526316	0.0625	0	0	0	0
Idba_scaffold113495	1143	0.15	0.05	0.05	0	0.111111	0.0625	0.1	0.05	0.1	0.05	0.421053	0	0	0.1	0.15	0.263158	0	0.15	0.05	0	0	0.1	0.142857	0.0526316	0	0.0526316	0	0.15	0.2	0	0.6875
Idba_scaffold113502	2268	0	0	0	0	0.222222	0.0625	0	0	0	0	0	0	0	0	0	0	0	0	0	0	0	0	0	0	0	0	0	0	0	0	0
Idba_scaffold113506	2678	0.1	0	0	0	0.111111	0	0	0	0	0	0.0526316	0	0	0	0.05	0.0526316	0	0	0	0	0	0	0	0	0	0	0	0	0	0	0.5625
Idba_scaffold113522	3682	0.05	0.15	0.15	0.05	0.222222	0.0625	0.25	0	0.05	0.15	0.0526316	0.1	0.05	0.1	0.1	0	0.0833333	0.15	0.2	0.05	0	0.1	0	0.105263	0.0526316	0.0526316	0.0625	0.05	0	0.05	0.125
Idba_scaffold113523	2881	0	0.15	0.25	0	0.111111	0.0625	0.05	0.05	0	0.15	0.105263	0.15	0.3	0.05	0.3	0.368421	0.166667	0.35	0.1	0.15	0.2	0.2	0.380952	0.157895	0	0	0	0.1	0.2	0.05	0.25
Idba_scaffold113527	380	0	0	0	0	0	0	0	0	0	0	0	0.05	0	0	0	0	0.166667	0.05	0	0.05	0	0	0	0.0526316	0.0526316	0	0	0	0.1	0.05	0
Idba_scaffold11354	431	0	0.2	0.1	0.1	0.333333	0.125	0.05	0	0.1	0.1	0.315789	0.15	0.2	0.3	0.35	0.315789	0.0833333	0.05	0.15	0.1	0.05	0.1	0.142857	0.157895	0.0526316	0.105263	0.3125	0.1	0.1	0.1	0.125
Idba_scaffold113562	1379	0	0	0	0	0.111111	0	0	0	0	0	0	0	0	0	0	0	0	0	0	0	0	0	0	0	0	0	0	0	0	0	0
Idba_scaffold113572	766	0	0	0	0	0.111111	0	0	0	0	0	0	0	0	0	0	0	0	0	0	0	0	0	0	0	0	0	0	0	0	0	0
Idba_scaffold113576	2853	0.1	0	0	0	0.111111	0.0625	0.05	0	0	0	0.210526	0	0	0	0.1	0.157895	0	0.1	0.05	0	0	0.05	0.0952381	0.0526316	0	0	0	0	0	0	0.4375
Idba_scaffold113582	144	0.05	0.05	0.05	0	0.333333	0.125	0.1	0.1	0.05	0	0.526316	0	0	0.1	0.15	0.368421	0	0.1	0	0	0	0.05	0.238095	0.0526316	0	0	0	0.05	0.1	0	0.8125
Idba_scaffold113583	513	0	0.05	0	0	0.444444	0.125	0.1	0.05	0.15	0.05	0.578947	0.05	0.2	0.05	0.2	0.421053	0.0833333	0.2	0.25	0.15	0.1	0.1	0.238095	0.157895	0.0526316	0.0526316	0.0625	0.15	0.1	0	0.75
Idba_scaffold11359	10739	0	0	0	0	0.111111	0	0	0	0	0	0	0	0	0	0	0	0	0	0	0	0	0	0	0	0	0	0	0	0	0	0
Idba_scaffold113593	841	0.1	0.2	0.15	0.1	0.333333	0.125	0.1	0.2	0.3	0.15	0	0.15	0	0	0.15	0.0526316	0	0	0	0.05	0.05	0	0	0.0526316	0.0526316	0.0526316	0.0625	0.05	0.1	0.3	0.125
Idba_scaffold1136	15948	0.15	0.25	0.05	0.1	0.333333	0.1875	0.1	0.05	0.1	0.05	0.263158	0.05	0.1	0.05	0.1	0.157895	0.0833333	0.15	0.05	0.05	0.1	0.25	0.0952381	0.263158	0.105263	0.0526316	0.1875	0.25	0.1	0.2	0.3125
Idba_scaffold1136	26653	0	0	0	0	0.111111	0.0625	0	0	0.05	0	0	0	0	0	0	0	0	0	0.05	0	0	0	0	0	0	0	0	0	0	0	0
[truncated: 31,776 more rows]

## Sheet: S4. Fis; He
Table S4. Fis and expected heterozygosity values among samples.
Sample ID	Fis	He
W-1	0.05084	0.07362
W-2	0.02472	0.07001
W-3	0.02808	0.06934
W-4	-0.04064	0.0712
W-5	-0.07239	0.06997
W-6	0.00404	0.07046
W-7	-0.00917	0.0713
W-8	0.0003	0.07039
W-9	0.04256	0.06765
SBA-1	0.03056	0.06727
SBA-2	0.04501	0.06596
SBA-3	0.02053	0.06629
SBA-4	-0.01511	0.06909
SBA-5	0.02464	0.06526
SBA-6	0.03017	0.06534
SBO-1	0.04364	0.0626
SBO-2	-0.03854	0.06562
FBO-1	0.03033	0.0655
FBO-2	0.03827	0.06557
FBO-3	0.02597	0.06572
FBO-4	0.01153	0.06565
FBO-5	0.02865	0.06619
FBO-6	0.04211	0.0661
FBO-7	0.04094	0.06638
GFE-1	0.0357	0.06648
GFE-2	0.02322	0.06652
GFE-3	0.01751	0.06703
GFE-4	0.04676	0.06557
GFE-5	0.03143	0.06834
GFE-6	0.02689	0.06832
GFE-7	0.04991	0.06444

## Sheet: S5. Fst; pop.diff.
Table S5. Sample sizes, pairwise Fst values (above diagonal) and population differentiation Fisher's exact test p-values (below diagonal; "0" means chi-square value is "Infinity", and p-value "Highly sign."). Pairwise comparisons in the Skagerrak/Kattegat/Danish straits area are marked in blue, comparisons along the Finnish Bothnian Sea coast are marked in green.
Sample ID		W-1	W-2	W-3	W-4	W-5	W-6	W-7	W-8	W-9	SBA-1	SBA-2	SBA-3	SBA-4	SBA-5	SBA-6	SBO-1	SBO-2	FBO-1	FBO-2	FBO-3	FBO-4	FBO-5	FBO-6	FBO-7	GFE-1	GFE-2	GFE-3	GFE-4	GFE-5	GFE-6	GFE-7
	Sample Size	20	20	20	20	9	16	20	20	20	20	19	20	20	20	20	19	12	20	20	20	20	20	21	19	19	19	16	20	10	20	16
W-1	20		0.0068	0.0105	0.0146	0.0165	0.0073	0.006	0.0089	0.0163	0.022	0.0264	0.0244	0.0322	0.0358	0.0411	0.06	0.0574	0.0406	0.0398	0.0409	0.0429	0.035	0.0336	0.0342	0.0304	0.036	0.0392	0.0298	0.0114	0.0272	0.0335
W-2	20	1		0.0042	0.0031	0.0091	0.0018	0.004	0.0014	0.0063	0.0109	0.0141	0.0145	0.0248	0.0266	0.0319	0.0512	0.0503	0.0329	0.0324	0.0341	0.0343	0.0274	0.0248	0.0306	0.0235	0.0288	0.0337	0.0197	0.0091	0.0226	0.027
W-3	20	0	0		0.0082	0.0158	0.0029	0.0042	0.0049	0.0093	0.0164	0.0176	0.0214	0.033	0.0302	0.0391	0.0554	0.0592	0.0384	0.0386	0.0402	0.0404	0.0334	0.0295	0.0352	0.0232	0.0344	0.0404	0.0175	0.0118	0.0291	0.0242
W-4	20	0	1	0		0.0076	0.0068	0.0112	0.0049	0.0064	0.0072	0.0106	0.0105	0.0202	0.0233	0.0289	0.0481	0.0479	0.028	0.0275	0.0292	0.0304	0.0236	0.0196	0.0279	0.0203	0.026	0.0296	0.0177	0.0104	0.0212	0.0231
W-5	9	0	0	1	1		0.013	0.0184	0.0101	0.0095	0.008	0.0148	0.0143	0.0171	0.0271	0.0292	0.0536	0.0521	0.0336	0.0317	0.0333	0.0359	0.0267	0.0245	0.0289	0.0273	0.0285	0.0283	0.0248	0.0137	0.0201	0.0285
W-6	16	0	0	1	0	1		0.0022	0.0027	0.0089	0.016	0.0179	0.0201	0.0312	0.0303	0.0382	0.0549	0.0572	0.0366	0.0362	0.0384	0.0386	0.0319	0.0275	0.033	0.0239	0.0315	0.0391	0.0186	0.0089	0.0258	0.0249
W-7	20	1	1	1	0	0	1		0.0047	0.0135	0.0214	0.0224	0.0238	0.0346	0.0342	0.0405	0.0584	0.0594	0.0409	0.0405	0.0417	0.0429	0.0355	0.0316	0.0352	0.027	0.0359	0.0422	0.0234	0.0111	0.0281	0.0296
W-8	20	1	1	0	1	1	1	0		0.0078	0.0141	0.017	0.0174	0.0271	0.029	0.0339	0.052	0.0524	0.0341	0.0332	0.0345	0.036	0.029	0.0252	0.0314	0.0242	0.0294	0.0341	0.0202	0.0099	0.0236	0.0263
W-9	20	0	1	0	1	1	0	0	0		0.0109	0.0161	0.0166	0.0253	0.0289	0.0373	0.0563	0.0578	0.0356	0.0359	0.0369	0.0368	0.0295	0.0288	0.0345	0.0256	0.0293	0.034	0.0211	0.0123	0.0253	0.029
SBA-1	20	0	0	0	1	0	0	0	0	0		0.0064	0.0052	0.0124	0.0167	0.0241	0.0438	0.0447	0.0247	0.023	0.0238	0.0248	0.0175	0.0153	0.0241	0.0177	0.0223	0.0258	0.0165	0.0117	0.0196	0.0249
SBA-2	19	0	0	0	0	0	0	0	0	0	1		0.0062	0.0163	0.0156	0.0221	0.0404	0.0468	0.0247	0.0245	0.0255	0.025	0.0188	0.0137	0.0245	0.0163	0.0267	0.0291	0.0135	0.0146	0.0237	0.0184
SBA-3	20	0	0	0	0	0	0	0	0	0	1	1		0.0089	0.0075	0.0142	0.0381	0.0386	0.0179	0.0176	0.019	0.0196	0.0112	0.0084	0.0163	0.0132	0.0205	0.0263	0.0184	0.013	0.0205	0.0256
SBA-4	20	0	0	0	0	0	0	0	0	0	0	0	0		0.0105	0.0125	0.042	0.0376	0.0226	0.0202	0.0203	0.023	0.0133	0.012	0.0175	0.0208	0.0233	0.024	0.0306	0.0231	0.0251	0.037
SBA-5	20	0	0	0	0	0	0	0	0	0	0	0	1	0		0.0038	0.0325	0.0353	0.0166	0.0161	0.0167	0.0177	0.008	0.0071	0.0154	0.0122	0.0237	0.0327	0.025	0.0254	0.0342	0.0358
SBA-6	20	0	0	0	0	0	0	0	0	0	0	0	0	0	1		0.0337	0.0325	0.0209	0.0184	0.0205	0.0219	0.012	0.0096	0.0166	0.0206	0.0299	0.0323	0.0339	0.0321	0.0353	0.0423
SBO-1	19	0	0	0	0	0	0	0	0	0	0	0	0	0	0	0		0.0165	0.0317	0.0306	0.0337	0.0332	0.0286	0.027	0.0418	0.036	0.0462	0.0497	0.0447	0.0532	0.0572	0.0575
SBO-2	12	0	0	0	0	1	0	0	0	0	0	0	0	0	0	1	0		0.0355	0.0322	0.0345	0.0372	0.031	0.0311	0.0402	0.0418	0.0472	0.0491	0.054	0.0528	0.0539	0.0681
FBO-1	20	0	0	0	0	0	0	0	0	0	0	0	0	0	0	0	0	0		0.0017	0.0066	0.0077	0.0098	0.0106	0.0218	0.0181	0.0234	0.0297	0.0275	0.028	0.0357	0.039
FBO-2	20	0	0	0	0	1	0	0	0	0	0	0	0	0	0	0	0	0	1		0.0057	0.0068	0.0086	0.0098	0.0218	0.019	0.0228	0.0273	0.0278	0.0295	0.0337	0.0412
FBO-3	20	0	0	0	0	0	0	0	0	0	0	0	0	0	1	0	0	0	1	1		0.0018	0.0094	0.0118	0.0234	0.0197	0.0237	0.0289	0.03	0.0301	0.035	0.0418
FBO-4	20	0	0	0	0	0	0	0	0	0	0	0	0	0	0	0	0	0	1	1	1		0.0104	0.0126	0.0249	0.0199	0.0265	0.0309	0.0293	0.0311	0.0373	0.0418
FBO-5	20	0	0	0	0	0	0	0	0	0	0	0	0	0	0	0	0	0	0	1	1	1		0.0011	0.01	0.0114	0.0187	0.0246	0.0229	0.0223	0.0284	0.0352
FBO-6	21	0	0	0	0	1	0	0	0	0	0	0	0	0	1	0	1	0	0	0	1	1	1		0.0088	0.0092	0.0195	0.0243	0.0183	0.0202	0.0264	0.0292
FBO-7	19	0	0	0	0	1	0	0	0	0	0	0	0	0	0	0	0	0	0	0	0	0	0	0		0.0137	0.0227	0.0292	0.0288	0.0234	0.0305	0.0387
GFE-1	19	0	0	0	0	0	0	0	0	0	0	0	1	0	1	0	0	0	0	0	0	0	0	1	1		0.0114	0.0186	0.0093	0.0163	0.0245	0.0224
GFE-2	19	0	0	0	0	0	0	0	0	0	0	0	0	0	0	0	0	0	0	0	0	0	0	0	0	0		0.0114	0.0185	0.0231	0.027	0.0337
GFE-3	16	0	0	0	0	0	0	0	0	0	0	0	0	0	0	0	0	0	0	0	0	0	0	0	0	0	0		0.0256	0.0262	0.0193	0.0375
GFE-4	20	0	0	0	0	1	0	0	0	0	0	1	0	0	0	0	0	0	0	0	0	0	0	0	0	1	0	0		0.0117	0.0208	0.0112
GFE-5	10	1	1	1	1	1	1	1	1	0	0	1	1	0	0	0	0	0	0	0	0	0	1	1	0	0	0	0	1		0.01	0.0163
GFE-6	20	0	0	0	0	0	0	0	0	0	0	0	0	0	0	0	0	0	0	0	0	0	0	0	0	0	0	0	0	0		0.0237
GFE-7	16	0	0	0	0	1	0	0	0	0	0	0	0	0	0	0	0	0	0	0	0	0	0	0	0	0	0	0	1	1	0

## Sheet: S6.Test statistics
Table S6. R output from linear models.
By-sample genetic divergence significance:	Fst as a function of connectivity (not including SBO samples)	Fst as a function of connectivity (SBO samples)	Heterozygosity as a function of environmental parameters:	Outlier CAP1 loading vs salinity significance:	Non-outlier CAP1 loading vs salinity significance:
IBSmatrix ~ sample	Fst ~ log mean connectivity	Fst ~ log mean connectivity	ANOVA Analysis of Variance Table	outlier_CAP1 ~ salinity	non_outlier_CAP1 ~ salinity
Permutation: free	Residuals:	Residuals:	Response: He	Residuals:	Residuals:
Number of permutations: 999	Min 1Q Median 3Q Max	Min 1Q Median 3Q Max	Df Sum Sq Mean Sq F value Pr(>F)	Min 1Q Median 3Q Max	Min 1Q Median 3Q Max
	-50.871 -10.402 1.135 10.212 32.725	-14.4430 -3.5088 -0.0155 4.2212 18.2269	Salinity_summer 1 1.1599e-04 1.1599e-04 58.3979 5.36e-08 ***	-0.089574 -0.016576 0.004066 0.018162 0.067239	-0.08636 -0.02062 -0.00097 0.02260 0.06646
Terms added sequentially (first to last)			Temp_summer 1 2.4300e-06 2.4300e-06 1.2232 0.27926
	Coefficients:	Coefficients:	Temp_winter 1 6.3080e-06 6.3080e-06 3.1758 0.08689 .	Coefficients:	Coefficients:
Df SumsOfSqs MeanSqs F.Model R2 Pr(>F)	Estimate Std. Error t value Pr(>|t|)	Estimate Std. Error t value Pr(>|t|)	Dist_from_TJA 1 6.9300e-07 6.9300e-07 0.3488 0.56011	Estimate Std. Error t value Pr(>|t|)	Estimate Std. Error t value Pr(>|t|)
site 30 0.10187 0.0033956 2.4861 0.12057 0.001 ***	(Intercept) -8.113 1.708 -4.75 2.83e-06 ***	(Intercept) 14.785 4.127 3.583 0.000712 ***	MPA 1 2.6600e-06 2.6600e-06 1.3394 0.25808	(Intercept) 0.0586980 0.0020864 28.13 <2e-16 ***	(Intercept) 0.0557729 0.0022646 24.63 <2e-16 ***
Residuals 544 0.74300 0.0013658 0.87943	data$Fst -1238.502 68.724 -18.02 < 2e-16 ***	data$Fst -1185.337 88.814 -13.346 < 2e-16 ***	Residuals 25 4.9654e-05 1.9860e-06	salinity -0.0066823 0.0002062 -32.40 <2e-16 ***	salinity -0.0063493 0.0002238 -28.37 <2e-16 ***
Total 574 0.84486 1.00000	---	---	---	---	---
---	Signif. codes: 0 ‘***’ 0.001 ‘**’ 0.01 ‘*’ 0.05 ‘.’ 0.1 ‘ ’ 1	Signif. codes: 0 ‘***’ 0.001 ‘**’ 0.01 ‘*’ 0.05 ‘.’ 0.1 ‘ ’ 1	Signif. codes: 0 ‘***’ 0.001 ‘**’ 0.01 ‘*’ 0.05 ‘.’ 0.1 ‘ ’ 1	Signif. codes: 0 ‘***’ 0.001 ‘**’ 0.01 ‘*’ 0.05 ‘.’ 0.1 ‘ ’ 1	Signif. codes: 0 ‘***’ 0.001 ‘**’ 0.01 ‘*’ 0.05 ‘.’ 0.1 ‘ ’ 1
Signif. codes: 0 ‘***’ 0.001 ‘**’ 0.01 ‘*’ 0.05 ‘.’ 0.1 ‘ ’ 1
	Residual standard error: 14.04 on 405 degrees of freedom	Residual standard error: 6.801 on 56 degrees of freedom		Residual standard error: 0.02482 on 573 degrees of freedom	Residual standard error: 0.02694 on 573 degrees of freedom
	Multiple R-squared: 0.445, Adjusted R-squared: 0.4437	Multiple R-squared: 0.7608, Adjusted R-squared: 0.7565		Multiple R-squared: 0.6469, Adjusted R-squared: 0.6463	Multiple R-squared: 0.5841, Adjusted R-squared: 0.5833
	F-statistic: 324.8 on 1 and 405 DF, p-value: < 2.2e-16	F-statistic: 178.1 on 1 and 56 DF, p-value: < 2.2e-16		F-statistic: 1050 on 1 and 573 DF, p-value: < 2.2e-16	F-statistic: 804.6 on 1 and 573 DF, p-value: < 2.2e-16

## Sheet: S7. Connectivity Matrix
Table S7. Biophysical connectivity matrix for multi-generation dispersal across 64 generations. Diagonal is marked in yellow.
		FROM
		W-1	W-2	W-3	W-4	W-5	W-6	W-7	W-8	W-9	SBA-1	SBA-2	SBA-3	SBA-4	SBA-5	SBA-6	SBO-1	SBO-2	FBO-1	FBO-2	FBO-3	FBO-4	FBO-5	FBO-6	FBO-7	GFE-1	GFE-2	GFE-3	GFE-4	GFE-5	GFE-6	GFE-7
TO	W-1	5.94118e-13	6.64099e-08	6.51883e-08	4.9799e-09	1.3565e-09	5.88543e-08	3.8413e-09	5.1867e-09	1.19843e-10	2.87664e-11	8.10716e-14	2.53592e-13	3.25732e-14	4.8191e-18	7.70772e-20	2.58083e-23	5.59904e-29	1.73643e-38	1.3311e-39	1.59945e-34	2.972e-33	3.8419e-27	1.23266e-25	2.85548e-25	4.4516e-26	5.9549e-29	1.2966e-33	1.25772e-31	9.3975e-33	2.92435e-37	6.73148e-35
	W-2	1.03465e-14	9.93939e-08	0.000231372	1.03399e-05	2.9052e-06	8.5242e-06	2.308e-06	3.2458e-06	7.47015e-08	4.42751e-08	1.05225e-10	2.98536e-10	6.60512e-11	1.58103e-14	3.10009e-16	1.36371e-19	3.72407e-25	1.54803e-34	1.27807e-35	1.1477e-30	2.10972e-29	2.06318e-23	6.38566e-22	1.562e-21	2.34316e-22	4.03125e-25	9.0626e-30	8.08491e-28	6.59056e-29	2.9984e-33	5.49174e-31
	W-3	4.4147e-15	5.9738e-06	0.0150129	0.000664625	0.000177984	2.14753e-05	4.132e-06	4.7939e-06	3.79426e-07	2.2924e-06	4.4047e-09	6.462e-09	3.33877e-10	6.80439e-14	1.4594e-15	7.90499e-19	2.6791e-24	1.4908e-33	1.33561e-34	8.762e-30	1.60177e-28	1.19953e-22	3.609e-21	9.2559e-21	1.3377e-21	2.9148e-24	6.77187e-29	5.5516e-27	4.93876e-28	3.39592e-32	4.8219e-30
	W-4	8.0711e-17	1.29551e-08	2.82916e-05	1.3053e-06	4.90434e-07	1.3498e-06	5.95827e-07	8.87036e-07	2.43222e-08	1.17619e-08	6.57075e-11	4.61075e-10	3.25305e-10	1.54265e-13	4.0228e-15	2.6922e-18	1.06637e-23	7.0721e-33	6.65691e-34	3.60042e-29	6.57316e-28	4.08848e-22	1.20286e-20	3.20454e-20	4.4929e-21	1.15827e-23	2.75036e-28	2.13263e-26	2.0092e-27	1.78375e-31	2.16597e-29
	W-5	2.37938e-17	3.9977e-09	7.9839e-06	4.49063e-07	4.64717e-07	4.91854e-07	2.06932e-07	2.9241e-07	2.56641e-08	1.81627e-08	1.67949e-10	2.0804e-09	4.1733e-09	3.53e-12	1.15131e-13	1.08346e-16	5.77753e-22	5.36266e-31	5.59502e-32	2.0283e-27	3.72162e-26	1.62017e-20	4.60199e-19	1.3142e-18	1.73176e-19	6.12919e-22	1.52402e-26	1.057e-24	1.11657e-25	1.68711e-29	1.4737e-27
	W-6	6.81765e-16	3.54259e-08	2.3217e-06	6.02696e-07	1.1881e-06	0.0054433	1.62073e-05	1.53059e-05	5.45488e-07	6.87234e-08	2.01178e-10	4.2638e-10	2.10004e-11	1.8465e-15	2.44008e-17	6.5514e-21	1.19903e-26	3.0328e-36	2.22062e-37	3.21986e-32	6.0449e-31	9.56301e-25	3.15972e-23	7.01782e-23	1.12458e-23	1.25187e-26	2.66574e-31	2.74068e-29	1.9269e-30	4.70358e-35	1.24689e-32
	W-7	1.34942e-17	9.8731e-09	7.48508e-07	5.1832e-06	4.04075e-05	1.13011e-07	0.000564513	0.0013578	2.25372e-05	2.5438e-06	8.198e-09	2.03755e-08	1.4406e-09	1.79749e-13	2.8566e-15	1.012e-18	2.4225e-24	9.05417e-34	7.36545e-35	7.1914e-30	1.32953e-28	1.51022e-22	4.7923e-21	1.13043e-20	1.7378e-21	2.5936e-24	5.74887e-29	5.3315e-27	4.17405e-28	1.71492e-32	3.2916e-30
	W-8	1.27179e-16	1.21522e-07	5.3347e-06	7.22134e-05	0.000610492	6.67484e-07	0.000203162	0.0342137	0.00031116	3.66013e-05	8.53158e-08	1.43396e-07	5.4653e-09	4.75851e-13	6.6343e-15	2.0316e-18	4.379e-24	1.4635e-33	1.16223e-34	1.25748e-29	2.33642e-28	2.99887e-22	9.6915e-21	2.22605e-20	3.4836e-21	4.6465e-24	1.01656e-28	9.7578e-27	7.37021e-28	2.65278e-32	5.488e-30
	W-9	3.80773e-19	1.18275e-10	6.74906e-08	3.67634e-08	2.06888e-07	8.2732e-09	6.1736e-09	1.21425e-07	4.55508e-05	2.17381e-08	1.81703e-10	1.0553e-09	2.58866e-10	7.15487e-14	1.58e-15	8.77529e-19	3.0886e-24	1.8556e-33	1.7145e-34	1.01738e-29	1.8614e-28	1.32943e-22	3.9884e-21	1.02916e-20	1.4791e-21	3.3478e-24	7.83901e-29	6.3116e-27	5.7199e-28	4.52858e-32	5.83e-30
	SBA-1	2.13767e-29	4.1899e-21	5.8733e-18	7.76165e-19	2.8053e-18	5.88184e-19	2.48928e-19	1.3198e-18	3.26394e-16	5.23384e-17	4.19901e-10	3.86363e-08	2.39742e-07	3.58271e-10	1.44958e-11	1.93455e-14	1.40303e-19	1.78157e-28	2.07207e-29	4.94554e-25	9.2246e-24	2.796e-18	7.70786e-17	2.37086e-16	2.89987e-17	1.40846e-19	3.6884e-24	2.28218e-22	2.7105e-23	7.1993e-27	4.40616e-25
	SBA-2	0	8.9058e-42	4.0327e-39	2.8161e-39	1.49632e-38	9.28037e-40	3.01868e-40	1.2997e-39	1.7494e-36	8.71084e-28	6.88855e-11	1.72e-08	4.36946e-07	2.2624e-09	1.4251e-10	4.22955e-13	6.2704e-18	1.38716e-26	2.0769e-27	1.90697e-23	3.87239e-22	5.28943e-17	1.4005e-15	5.2732e-15	5.06627e-16	4.7888e-18	1.44624e-22	6.9755e-21	1.0786e-21	1.0785e-24	2.79064e-23
	SBA-3	0	1.45735e-44	3.9738e-42	1.46523e-41	2.45542e-40	9.99686e-43	1.945e-43	1.1059e-42	2.06439e-38	4.7297e-28	6.4654e-11	2.94012e-08	1.5699e-06	2.49975e-08	2.1616e-09	1.20111e-11	2.98553e-16	8.35663e-25	1.47117e-25	7.22533e-22	1.6181e-20	1.2821e-15	3.38778e-14	1.57171e-13	1.13656e-14	1.65226e-16	5.6563e-21	2.32887e-19	4.33245e-20	1.01672e-22	1.5123e-21
	SBA-4	0	2.3592e-42	1.79048e-40	1.29436e-38	4.80103e-37	1.732e-43	1.54507e-41	2.10351e-40	2.22058e-34	1.14837e-31	3.47884e-14	2.46981e-11	1.02338e-07	2.12174e-07	2.78711e-08	4.70861e-10	2.77802e-14	8.83707e-23	2.07613e-23	3.64385e-20	1.0303e-18	3.67379e-14	1.0379e-12	8.4e-12	2.65978e-13	6.7621e-15	3.01971e-19	1.02471e-17	2.6193e-18	2.56814e-20	1.42781e-19
	SBA-5	0	3.05399e-38	1.6746e-36	9.9236e-35	2.8679e-33	5.3245e-39	1.3919e-37	1.7381e-36	1.1448e-30	7.268e-33	5.67549e-25	8.74543e-22	1.12752e-17	9.09007e-11	7.36339e-08	8.348e-09	1.4467e-12	3.6283e-21	1.3236e-21	6.28737e-19	2.52669e-17	5.21708e-13	1.74094e-11	3.76811e-10	2.2637e-12	6.8159e-14	4.7505e-18	1.57696e-16	6.6474e-17	3.5839e-18	5.5672e-18
	SBA-6	0	1.54066e-37	8.3736e-36	4.91725e-34	1.40913e-32	2.76295e-38	6.95039e-37	8.6535e-36	5.608e-30	3.54013e-32	4.8624e-36	1.0358e-33	1.29113e-29	4.70031e-19	5.8787e-08	1.8764e-06	4.4456e-10	1.85857e-19	1.0642e-19	5.5352e-18	2.21066e-16	4.2627e-12	1.42895e-10	2.5824e-09	1.77818e-11	5.85175e-13	3.92712e-17	1.2678e-15	5.005e-16	2.17395e-17	4.02693e-17
	SBO-1	0	0	4.4842e-45	8.2352e-42	3.29098e-40	0	0	1.14906e-44	1.5608e-37	1.3571e-39	7.567e-45	0	1.8329e-42	1.1123e-30	3.2272e-18	0.000909549	4.33238e-07	2.06569e-16	1.43564e-16	2.92798e-17	1.94293e-17	1.49034e-16	4.1869e-15	1.35857e-14	2.6872e-16	6.0587e-18	2.65506e-22	9.186e-21	2.2977e-21	2.23736e-23	1.23582e-22
	SBO-2	0	0	0	0	0	0	0	0	0	0	0	0	0	2.93973e-37	3.391e-24	1.76836e-17	4.9773e-09	3.49461e-14	2.34565e-13	2.59814e-14	2.63758e-14	7.1173e-15	7.044e-15	8.08204e-17	7.36796e-19	3.8975e-21	1.03322e-25	6.1183e-24	7.54276e-25	2.41035e-28	1.31567e-26
	FBO-1	0	1.4691e-42	1.64914e-40	1.64171e-38	9.1638e-37	5.60519e-46	1.6449e-41	2.50186e-40	5.53018e-34	6.4683e-36	2.05466e-40	5.1792e-43	2.92759e-40	1.57e-27	8.3537e-15	1.79249e-10	5.0834e-15	1.61525e-05	0.000120205	1.24875e-05	1.18966e-05	2.8301e-06	4.3166e-06	2.28642e-07	1.9934e-09	2.27992e-11	7.40459e-16	3.22988e-14	5.585e-15	1.01171e-17	1.76941e-16
	FBO-2	0	1.09301e-44	1.13018e-41	1.2137e-39	7.29617e-38	0	9.13086e-43	1.81617e-41	4.63712e-35	5.69665e-37	1.58319e-41	1.121e-45	7.32761e-41	6.2166e-28	4.2642e-15	8.17203e-11	1.6564e-15	0.000371696	0.0055592	5.66593e-05	4.37985e-05	7.6937e-06	6.1515e-06	1.07802e-07	9.69037e-10	8.5829e-12	2.61569e-16	1.24416e-14	1.9477e-15	2.3415e-18	5.30023e-17
	FBO-3	0	1.23702e-38	8.88081e-37	7.16477e-35	3.0561e-33	1.1805e-39	8.1287e-38	1.1316e-36	1.542e-30	1.4672e-32	7.56289e-37	8.0312e-39	1.77799e-38	3.44236e-26	1.36278e-13	3.7937e-09	2.09907e-13	4.90798e-07	7.37121e-07	8.59773e-07	8.4325e-06	3.5587e-06	2.56095e-05	5.9329e-06	4.08658e-08	6.43508e-10	2.42919e-14	9.25086e-13	1.94345e-13	9.79353e-16	8.4351e-15
	FBO-4	0	4.02616e-38	2.7877e-36	2.1613e-34	8.7703e-33	4.1494e-39	2.51191e-37	3.447e-36	4.2895e-30	3.9091e-32	2.2171e-36	2.7511e-38	2.99593e-38	6.17721e-26	2.55613e-13	6.8666e-09	3.62126e-13	6.56605e-08	9.48e-08	2.77384e-07	2.77036e-05	1.12962e-05	5.62882e-05	1.0613e-05	7.45722e-08	1.1317e-09	4.2264e-14	1.6287e-12	3.37815e-13	1.715e-15	1.44789e-14
	FBO-5	0	2.8866e-36	1.69969e-34	1.09626e-32	3.52743e-31	4.26078e-37	1.44213e-35	1.85375e-34	1.49881e-28	1.0823e-30	9.97567e-35	2.535e-36	2.33699e-38	2.25248e-26	8.67172e-14	2.9083e-09	2.7687e-13	3.22303e-13	3.43115e-13	4.7663e-12	6.45268e-10	2.26893e-07	9.6991e-06	7.0221e-06	3.60936e-08	6.06159e-10	2.55803e-14	9.30894e-13	2.2681e-13	2.9864e-15	1.23062e-14
	FBO-6	0	1.11383e-34	6.1945e-33	3.73717e-31	1.10689e-29	1.88417e-35	5.17064e-34	6.4962e-33	4.4867e-27	2.94684e-29	3.2754e-33	1.08021e-34	2.12377e-37	1.90122e-25	7.57979e-13	2.50845e-08	2.5413e-12	2.63809e-14	1.70337e-14	2.7931e-12	1.34952e-10	1.976e-06	8.44325e-05	6.72667e-05	3.29855e-07	5.4212e-09	2.29973e-13	8.4168e-12	2.0892e-12	3.4027e-14	1.16624e-13
	FBO-7	3.102e-41	4.26731e-31	2.04526e-29	1.0306e-27	2.45712e-26	1.06767e-31	1.6609e-30	1.96944e-29	8.88e-24	4.428e-26	8.2818e-30	5.536e-31	1.54028e-34	1.524e-24	7.9974e-12	1.04157e-07	4.0643e-12	1.854e-15	4.2197e-16	1.0248e-12	2.63019e-11	1.8335e-06	5.38417e-05	0.0506698	9.36993e-05	1.3965e-06	5.54515e-11	2.0862e-09	4.91825e-10	8.9005e-12	2.60602e-11
	GFE-1	1.88985e-37	1.3827e-27	5.67958e-26	2.3228e-24	4.29768e-23	5.4057e-28	4.6031e-27	5.15429e-26	1.36622e-20	4.52318e-23	1.71334e-26	2.5074e-27	1.6282e-30	1.10656e-28	3.20384e-16	4.2708e-12	3.06918e-16	7.89206e-20	2.01139e-20	3.30233e-17	9.37344e-16	4.92435e-11	1.465e-09	9.30273e-07	1.41244e-07	7.3602e-09	8.3802e-12	4.76059e-10	8.34955e-10	3.82472e-10	1.00084e-10
	GFE-2	1.2096e-42	1.40856e-32	6.28217e-31	2.87369e-29	6.04962e-28	4.2376e-33	5.06613e-32	5.83944e-31	2.0446e-25	8.30789e-28	2.21026e-31	2.1032e-32	8.0217e-36	1.48288e-34	3.28291e-22	2.7316e-18	1.46813e-22	4.18725e-26	9.3599e-27	2.0112e-23	5.45146e-22	2.95509e-17	8.70517e-16	5.55e-13	2.18136e-13	3.64035e-10	1.92306e-11	2.94266e-14	4.56599e-14	1.55034e-14	5.288e-15
	GFE-3	6.40807e-40	6.3117e-30	2.78324e-28	1.25591e-26	2.61084e-25	1.9838e-30	2.24664e-29	2.58021e-28	8.7841e-23	3.529e-25	9.61885e-29	9.7269e-30	4.1536e-33	9.3609e-36	1.99543e-23	9.2052e-20	4.4311e-24	1.2959e-27	2.80136e-28	6.67938e-25	1.76514e-23	1.0019e-18	2.9352e-17	1.89135e-14	6.28374e-14	1.13938e-11	2.88177e-07	2.9907e-11	3.13324e-11	7.8391e-12	3.4077e-12
	GFE-4	3.32419e-32	1.99334e-22	7.842e-21	3.01273e-19	5.1992e-18	9.09533e-23	6.40964e-22	7.0762e-21	1.6005e-15	4.7232e-18	2.175e-21	4.04077e-22	3.61329e-25	7.69878e-31	6.99334e-22	1.9997e-18	9.44779e-23	2.75435e-26	5.9625e-27	1.44418e-23	3.79146e-22	2.21978e-17	6.49343e-16	4.30253e-13	7.345e-12	2.1059e-09	2.08442e-08	1.9581e-06	3.88403e-05	2.61786e-05	5.0508e-06
	GFE-5	4.91779e-32	2.81924e-22	1.09883e-20	4.16452e-19	7.0893e-18	1.33336e-22	9.0052e-22	9.9135e-21	2.1705e-15	6.2969e-18	2.994e-21	5.86331e-22	5.62557e-25	1.2718e-30	3.4192e-24	4.41e-21	1.68359e-25	5.1474e-29	1.04296e-29	3.09554e-26	7.76208e-25	5.1006e-20	1.4802e-18	1.0713e-15	8.70383e-14	2.53912e-11	1.24608e-10	1.45184e-07	0.000889262	0.0041195	0.000179059
	GFE-6	1.0333e-30	6.5179e-21	2.59773e-19	1.01859e-17	1.80518e-16	2.8564e-21	2.11888e-20	2.35007e-19	5.63718e-14	1.76421e-16	7.41277e-20	1.28285e-20	1.06377e-23	2.09445e-29	2.1391e-25	1.86574e-23	2.06383e-28	7.13005e-32	1.03296e-32	1.07579e-28	2.164e-27	4.16542e-22	1.23863e-20	2.76111e-17	4.18524e-14	1.23225e-11	2.68362e-11	1.91639e-07	0.0440106	0.211588	0.0105489
	GFE-7	5.97027e-29	2.03069e-19	7.0556e-18	2.19804e-16	3.001e-15	1.50465e-19	6.07797e-19	6.4702e-18	8.27599e-13	1.5688e-15	1.4848e-18	5.78006e-19	1.2354e-21	5.5038e-27	3.99354e-26	2.23542e-23	6.47668e-28	2.08086e-31	3.89269e-32	1.51243e-28	3.5782e-27	2.85211e-22	8.2352e-21	7.4255e-18	2.3459e-15	6.94906e-13	2.2275e-12	6.1827e-09	0.000304564	0.0015397	0.000107017
